# Supplementary material for: Commensal microbiota drive the functional diversification of colon macrophages
Source: Mucosal Immunol. 2019 Nov 26;13(2):216–29. doi: 10.1038/s41385-019-0228-3 (PMC7039809; doi:10.1038/s41385-019-0228-3)
Supplement: Supplementary file 2 — Supplementary Table 1 [file 41385_2019_228_MOESM2_ESM.xlsx]

## Sheet: Cluster Markers
Supplementary Table 1
Cluster 0							Cluster 1							Cluster 2							Cluster 3							Cluster 4							Cluster 5							Cluster 6							Cluster 7
gene	p_val	avg_logFC	pct.1	pct.2	p_val_adj		gene	p_val	avg_logFC	pct.1	pct.2	p_val_adj		gene	p_val	avg_logFC	pct.1	pct.2	p_val_adj		gene	p_val	avg_logFC	pct.1	pct.2	p_val_adj		gene	p_val	avg_logFC	pct.1	pct.2	p_val_adj		gene	p_val	avg_logFC	pct.1	pct.2	p_val_adj		gene	p_val	avg_logFC	pct.1	pct.2	p_val_adj		gene
Ccl17	3.68543e-285	2.40555	0.391	0.044	5.1655e-281		Thbs1	0	1.74543	0.879	0.334	0		Dst	1.58722e-102	1.0778	0.318	0.077	2.22465e-98		Vcam1	5.68814e-41	0.830817	0.294	0.138	7.9725e-37		Pgf	2.29104e-126	1.28833	0.406	0.099	3.21112e-122		Cst3	0	1.91004	0.982	0.656	0		Ccl7	6.76449e-259	2.4949	0.537	0.055	9.48111e-255		Hspa1a
Cd209a	0	2.02779	0.439	0.041	0		Ccr2	6.06138e-77	1.00602	0.317	0.108	8.49564e-73		H2-M2	4.06866e-89	1.07016	0.308	0.082	5.70263e-85		Ms4a7	3.56051e-103	0.793917	0.67	0.351	4.99042e-99		Mmp13	9.34313e-120	1.13305	0.419	0.109	1.30953e-115		Ifi205	2.29835e-165	1.76148	0.36	0.03	3.22136e-161		Ccl2	1.12435e-191	2.17635	0.391	0.03	1.57589e-187		Hes1
Ccr7	0	2.02481	0.522	0.054	0		Tgm2	2.00156e-72	0.962481	0.32	0.128	2.80539e-68		Cx3cr1	4.16958e-117	1.03006	0.415	0.121	5.84409e-113		Hpgds	7.92861e-35	0.711882	0.283	0.136	1.11127e-30		Dnase1l3	5.22046e-111	1.08623	0.4	0.106	7.317e-107		Ppt1	2.75097e-191	1.65304	0.543	0.117	3.85576e-187		Pf4	6.85893e-228	1.6663	0.717	0.182	9.61348e-224		Hspa1b
Tnip3	0	1.84775	0.587	0.089	0		Emilin2	2.06014e-61	0.906065	0.273	0.106	2.88749e-57		Vcam1	1.8241e-85	0.971451	0.373	0.125	2.55666e-81		Apoe	2.28797e-292	0.707404	0.987	0.753	3.20682e-288		H2-M2	1.56475e-65	1.00552	0.293	0.088	2.19315e-61		Tmsb10	1.22399e-208	1.55017	0.698	0.205	1.71555e-204		F13a1	1.05403e-157	1.66531	0.406	0.046	1.47733e-153		Ccl4
Arap2	7.66133e-199	1.57792	0.286	0.028	1.07381e-194		Vegfa	1.34129e-55	0.801177	0.345	0.16	1.87996e-51		Dnmt3a	7.88237e-88	0.948229	0.34	0.103	1.10479e-83		Cd63	2.19371e-68	0.698007	0.597	0.334	3.07471e-64		Acp5	5.77442e-85	0.955136	0.375	0.116	8.09343e-81		Irf8	1.36398e-146	1.42836	0.535	0.151	1.91175e-142		Gdf15	1.33992e-79	1.3848	0.319	0.071	1.87803e-75		Jun
Flrt3	9.10311e-277	1.57477	0.523	0.103	1.27589e-272		Ccl6	1.92446e-51	0.770921	0.403	0.208	2.69733e-47		Pmepa1	7.34894e-107	0.903365	0.5	0.191	1.03003e-102		Pf4	2.78742e-50	0.689555	0.405	0.198	3.90685e-46		Cd63	4.38183e-151	0.937469	0.73	0.32	6.14157e-147		Wdfy4	6.9627e-94	1.29154	0.338	0.066	9.75892e-90		Gas6	9.83449e-71	1.21216	0.254	0.044	1.3784e-66		Egr1
Mt2	1.84135e-186	1.53389	0.405	0.099	2.58084e-182		Tpd52	8.63179e-56	0.674161	0.472	0.292	1.20983e-51		Mb21d1	1.88317e-86	0.88101	0.419	0.155	2.63945e-82		C1qc	9.31713e-92	0.674461	0.72	0.423	1.30589e-87		Pla2g7	2.75504e-93	0.884269	0.545	0.234	3.86147e-89		Naaa	7.2003e-88	1.25038	0.328	0.067	1.00919e-83		Wwp1	4.01378e-67	1.2071	0.257	0.049	5.62571e-63		Atf3
Ccnd2	2.3192e-223	1.44831	0.52	0.146	3.25058e-219		Clec7a	1.62398e-67	0.660083	0.677	0.485	2.27617e-63		Fyb	2.03891e-146	0.876158	0.738	0.378	2.85773e-142		Sepp1	7.11531e-78	0.644403	0.693	0.414	9.97282e-74		Ecm1	2.89966e-61	0.868583	0.331	0.119	4.06416e-57		Ncoa7	2.05359e-69	1.22894	0.258	0.053	2.87832e-65		Mrc1	4.90917e-147	1.18171	0.734	0.322	6.8807e-143		Ccl3
Wnt11	2.89867e-155	1.34286	0.296	0.049	4.06277e-151		Cd14	3.55871e-72	0.642168	0.712	0.497	4.98788e-68		Tgfbr1	3.28172e-65	0.860871	0.322	0.116	4.59966e-61		C1qa	8.16885e-83	0.619196	0.73	0.449	1.14495e-78		Cd81	9.34302e-76	0.866401	0.45	0.187	1.30952e-71		S100a11	8.49255e-81	1.12723	0.416	0.129	1.19032e-76		Hmox1	4.76264e-78	1.1688	0.384	0.103	6.67532e-74		Fos
Tbc1d4	6.70643e-133	1.33585	0.32	0.078	9.39974e-129		Filip1l	1.67645e-24	0.574656	0.268	0.179	2.34971e-20		Sash1	3.91039e-66	0.824208	0.307	0.103	5.48081e-62		C1qb	1.13562e-96	0.618488	0.781	0.489	1.59168e-92		Apoe	0	0.85488	0.998	0.753	0		Slco3a1	4.77484e-62	1.09737	0.296	0.078	6.69241e-58		Pmp22	3.31302e-67	1.12244	0.327	0.082	4.64352e-63		Dnajb1
P2ry10	6.41435e-166	1.31656	0.354	0.07	8.99036e-162		Gda	1.26443e-22	0.558877	0.276	0.156	1.77223e-18		Apoe	0	0.806965	0.99	0.75	0		Ctsl	6.89145e-27	0.607093	0.281	0.162	9.65905e-23		Il1r2	4.30636e-111	0.852393	0.69	0.344	6.03579e-107		Gm2a	6.8297e-129	1.09191	0.668	0.334	9.57251e-125		Cd36	1.40679e-67	1.11686	0.339	0.09	1.97176e-63		Nr4a1
Jak2	1.42767e-183	1.30625	0.438	0.114	2.00102e-179		Fcgr3	5.1249e-23	0.542987	0.28	0.185	7.18306e-19		Pgf	1.88023e-57	0.784485	0.299	0.109	2.63533e-53		Ctsb	7.27106e-116	0.559737	0.898	0.645	1.01911e-111		Ms4a7	7.38437e-131	0.801041	0.739	0.345	1.03499e-126		Cbfa2t3	3.28822e-64	1.09028	0.338	0.099	4.60877e-60		Stab1	3.50644e-53	1.04927	0.257	0.063	4.91463e-49		Bag3
Nr4a3	2.80134e-253	1.29538	0.653	0.253	3.92636e-249		Btg1	1.18257e-46	0.540932	0.582	0.426	1.65749e-42		Sepp1	5.45498e-134	0.766251	0.762	0.401	7.64569e-130		Impact	3.37807e-24	0.548293	0.274	0.167	4.73471e-20		Rgs1	6.43328e-98	0.784968	0.671	0.341	9.01689e-94		Gpr171	5.01929e-56	1.05344	0.256	0.06	7.03504e-52		Ctsd	4.76925e-71	1.00201	0.497	0.198	6.68459e-67		Ppp1r15a
Ing2	7.25298e-108	1.236	0.279	0.074	1.01658e-103		Smox	1.32293e-21	0.523623	0.256	0.159	1.85422e-17		Mafb	4.11699e-130	0.731551	0.773	0.411	5.77037e-126		Dnaja1	5.26107e-43	0.546062	0.61	0.476	7.37392e-39		Ftl1	7.50311e-198	0.78081	0.965	0.751	1.05164e-193		Rala	2.57937e-58	1.00976	0.373	0.143	3.61524e-54		Cxcl2	6.23523e-42	0.99063	0.427	0.205	8.73929e-38		Btg2
Mgl2	2.55674e-152	1.23147	0.398	0.111	3.58352e-148		Tgfbi	6.33475e-33	0.502671	0.469	0.341	8.87878e-29		Jmy	1.36715e-47	0.716413	0.277	0.107	1.9162e-43		Cx3cr1	4.21999e-19	0.539562	0.251	0.146	5.91474e-15		C1qb	8.65485e-147	0.764249	0.86	0.482	1.21306e-142		Psme1	2.59089e-76	1.00493	0.488	0.204	3.6314e-72		C5ar1	1.07833e-51	0.935336	0.347	0.116	1.51139e-47		Rgs1
Nfkbia	0	1.18498	0.855	0.453	0		Cebpb	1.26851e-26	0.486839	0.445	0.326	1.77795e-22		Mpeg1	5.9145e-115	0.703348	0.77	0.465	8.28976e-111		Hsph1	1.52107e-32	0.51692	0.539	0.4	2.13193e-28		C1qc	5.04417e-141	0.759094	0.809	0.414	7.06991e-137		Gpd2	2.54937e-49	0.981169	0.291	0.094	3.5732e-45		Maf	7.07844e-45	0.918806	0.336	0.122	9.92115e-41		Fosb
Traf1	2.5778e-135	1.16108	0.354	0.09	3.61305e-131		Cdkn1a	1.00367e-27	0.464443	0.494	0.376	1.40674e-23		Hpgds	1.41052e-56	0.665923	0.325	0.128	1.97699e-52		Pla2g7	6.39625e-29	0.514142	0.407	0.249	8.96498e-25		Cd9	3.66633e-50	0.748977	0.351	0.148	5.13873e-46		Cnn2	9.90963e-48	0.942851	0.291	0.091	1.38893e-43		AI607873	1.91609e-40	0.86108	0.364	0.157	2.68559e-36		Rgs2
Marcksl1	2.34576e-156	1.13408	0.442	0.126	3.28782e-152		Ifngr1	2.53887e-18	0.462059	0.313	0.209	3.55848e-14		Acp5	2.67397e-38	0.66359	0.283	0.125	3.74784e-34		Itm2b	7.90333e-54	0.5113	0.677	0.478	1.10773e-49		Tspan13	8.04467e-64	0.745272	0.508	0.256	1.12754e-59		Gcnt2	1.16477e-40	0.876307	0.259	0.082	1.63255e-36		Pdgfa	5.58798e-32	0.844026	0.261	0.095	7.83211e-28		Klf4
Rps27l	4.48888e-153	1.13273	0.475	0.177	6.29161e-149		Ifitm3	4.52232e-12	0.421503	0.253	0.185	6.33848e-08		Dnase1l3	1.41915e-36	0.646934	0.27	0.119	1.98909e-32		Atp6v1a	1.4242e-21	0.510029	0.328	0.228	1.99615e-17		Usmg5	3.59651e-43	0.733578	0.318	0.136	5.04087e-39		Lsp1	3.53607e-71	0.868862	0.524	0.21	4.95615e-67		Sepp1	1.87782e-100	0.820114	0.787	0.419	2.63195e-96		Ubc
Napsa	1.09074e-107	1.11993	0.274	0.064	1.52878e-103		Ly6e	8.03818e-15	0.419333	0.3	0.216	1.12663e-10		Mmp14	2.36134e-49	0.624735	0.318	0.133	3.30966e-45		Cd81	2.71022e-19	0.498915	0.303	0.204	3.79864e-15		Cwc25	5.36336e-34	0.715149	0.325	0.174	7.51728e-30		Actb	4.31429e-283	0.86656	0.994	0.928	6.04691e-279		Timp2	3.02124e-32	0.802529	0.257	0.093	4.23458e-28		Zfp36
Lsp1	3.20565e-167	1.06803	0.534	0.181	4.49304e-163		Rnf149	3.58331e-28	0.412636	0.593	0.459	5.02236e-24		Ms4a7	1.44731e-111	0.613778	0.692	0.344	2.02855e-107		Cd93	1.04456e-25	0.48436	0.369	0.231	1.46405e-21		Lyz2	1.19373e-83	0.700531	0.784	0.521	1.67313e-79		Lrrc58	1.56316e-113	0.857071	0.806	0.515	2.19092e-109		Cstb	3.82545e-44	0.754246	0.489	0.246	5.36175e-40		Hsph1
Ramp3	3.33045e-108	1.05714	0.34	0.102	4.66795e-104		Ms4a6c	3.2087e-17	0.410361	0.372	0.276	4.49731e-13		Eprs	8.1987e-35	0.607868	0.463	0.308	1.14913e-30		Lgmn	9.57389e-43	0.483411	0.632	0.466	1.34188e-38		Eprs	9.66819e-43	0.667007	0.509	0.306	1.35509e-38		Pomp	2.28572e-42	0.856291	0.364	0.166	3.20367e-38		Ankrd12	1.05847e-36	0.743875	0.443	0.221	1.48355e-32		Cxcl2
Tle3	1.52107e-108	1.0356	0.342	0.105	2.13193e-104		Calm1	3.26254e-61	0.399778	0.922	0.87	4.57278e-57		Fam178a	1.46562e-34	0.582351	0.261	0.115	2.05422e-30		Mafb	7.74037e-49	0.471668	0.66	0.43	1.08489e-44		Ubb	4.14794e-62	0.652233	0.609	0.355	5.81376e-58		Havcr2	3.78229e-48	0.85011	0.424	0.195	5.30126e-44		Cndp2	5.28695e-28	0.742956	0.284	0.13	7.41018e-24		Junb
Bhlhe40	2.1706e-102	1.01222	0.355	0.123	3.04231e-98		Rap1a	1.1283e-13	0.372883	0.312	0.235	1.58143e-09		4632428N05Rik	3.64874e-37	0.576121	0.341	0.17	5.11407e-33		C3ar1	1.78653e-15	0.453473	0.26	0.161	2.504e-11		Pxdc1	9.03033e-38	0.630552	0.313	0.139	1.26569e-33		Rpsa	1.29595e-58	0.831348	0.518	0.261	1.8164e-54		Lmna	8.47721e-40	0.717409	0.503	0.268	1.18817e-35		Zfp36l1
Klrb1b	3.84433e-82	0.997144	0.269	0.084	5.38821e-78		Lyz2	2.20568e-25	0.364126	0.682	0.53	3.09149e-21		Pla2g7	1.90951e-54	0.572272	0.468	0.239	2.67636e-50		Lyz2	1.04171e-41	0.449814	0.703	0.53	1.46007e-37		Amica1	1.14801e-31	0.629823	0.3	0.144	1.60906e-27		Arid4a	2.47575e-42	0.827454	0.418	0.211	3.47001e-38		Cd93	2.74604e-38	0.716324	0.456	0.23	3.84885e-34		Hsp90aa1
Etv3	1.16513e-158	0.994454	0.6	0.27	1.63304e-154		Calm2	2.00488e-15	0.358349	0.403	0.323	2.81005e-11		Ptgs1	1.54206e-33	0.571901	0.251	0.111	2.16135e-29		Cxcr4	2.72884e-17	0.44869	0.353	0.242	3.82474e-13		Clec4n	8.42631e-34	0.608547	0.329	0.16	1.18103e-29		Atpif1	1.83851e-53	0.824233	0.457	0.246	2.57685e-49		Emp1	2.08512e-24	0.712532	0.254	0.111	2.9225e-20		Tiparp
Rap2a	5.24891e-90	0.967947	0.298	0.093	7.35687e-86		H3f3b	5.83763e-27	0.353965	0.63	0.528	8.18203e-23		Mmp13	1.62202e-38	0.569921	0.279	0.124	2.27342e-34		4632428N05Rik	3.60005e-15	0.442609	0.268	0.182	5.04583e-11		Mmp14	3.00542e-36	0.596972	0.307	0.138	4.2124e-32		Akap9	5.74424e-37	0.822995	0.349	0.156	8.05113e-33		Glul	1.66542e-23	0.712319	0.27	0.126	2.33426e-19		Cxcr4
S100a4	4.104e-99	0.953314	0.323	0.095	5.75217e-95		Fxyd5	4.91723e-16	0.345731	0.345	0.289	6.89199e-12		Ctsb	7.8761e-130	0.566778	0.909	0.64	1.10391e-125		Pmepa1	8.32353e-16	0.441959	0.324	0.218	1.16663e-11		Mir692-1	2.30866e-51	0.587665	0.543	0.3	3.23581e-47		Plbd1	1.09547e-94	0.816997	0.727	0.438	1.53542e-90		Cebpb	1.29335e-44	0.697006	0.579	0.322	1.81276e-40		Tsc22d3
Marcks	2.01088e-248	0.952368	0.834	0.518	2.81845e-244		Tyrobp	1.39679e-20	0.339692	0.516	0.453	1.95774e-16		Gnl3	7.85501e-29	0.564264	0.302	0.158	1.10096e-24		Rab7b	3.50692e-22	0.44191	0.443	0.318	4.91529e-18		Plaur	2.05114e-33	0.581694	0.339	0.168	2.87488e-29		Sp140	1.72716e-32	0.808711	0.256	0.094	2.42078e-28		Nrp1	6.89891e-27	0.688295	0.287	0.123	9.66952e-23		Ccrl2
Il1b	0	0.939987	0.942	0.59	0		Pim1	2.86044e-14	0.336474	0.286	0.245	4.00919e-10		C1qa	1.4771e-97	0.559633	0.756	0.442	2.07031e-93		Ftl1	4.25209e-69	0.437659	0.884	0.76	5.95973e-65		C1qa	3.10714e-104	0.579246	0.794	0.443	4.35496e-100		Eef1b2	1.12502e-66	0.805403	0.6	0.343	1.57683e-62		C3ar1	3.10305e-31	0.674732	0.349	0.158	4.34923e-27		Pnrc1
Myo1g	1.48993e-84	0.92112	0.305	0.104	2.08829e-80		Tax1bp1	7.83624e-16	0.336381	0.417	0.362	1.09833e-11		Abca1	5.4769e-33	0.553684	0.313	0.157	7.67643e-29		Abca1	1.39901e-14	0.420152	0.255	0.166	1.96086e-10		Ccrl2	1.9532e-26	0.576518	0.26	0.124	2.73761e-22		Psmb8	3.23791e-51	0.798036	0.475	0.234	4.53825e-47		Lgals1	5.55596e-24	0.67039	0.297	0.145	7.78723e-20		Hspa8
Bcl2a1d	2.73703e-70	0.896018	0.267	0.096	3.83622e-66		Pdia6	4.01737e-15	0.323939	0.43	0.361	5.63075e-11		Zfhx3	1.75979e-35	0.540866	0.31	0.15	2.46652e-31		Grn	1.56133e-15	0.413147	0.328	0.239	2.18836e-11		Il7r	1.81925e-42	0.573145	0.479	0.263	2.54986e-38		Sub1	4.99428e-83	0.780758	0.763	0.521	6.99998e-79		Grn	1.05566e-33	0.665464	0.431	0.234	1.47961e-29		Klf6
Arl5c	1.53362e-95	0.890617	0.411	0.16	2.14953e-91		Cd44	3.5913e-18	0.322487	0.512	0.432	5.03357e-14		Nceh1	2.12155e-33	0.538767	0.301	0.149	2.97357e-29		Serinc3	1.91095e-23	0.409616	0.484	0.371	2.67839e-19		Antxr2	3.01348e-34	0.56674	0.322	0.153	4.22369e-30		Atox1	6.32819e-56	0.760365	0.582	0.349	8.86959e-52		Serinc3	6.29278e-47	0.659676	0.623	0.365	8.81996e-43		Ccnl1
Anxa2	2.19717e-100	0.875089	0.464	0.197	3.07955e-96		Lilrb4a	5.47231e-13	0.312367	0.403	0.346	7.66999e-09		Maf	1.57541e-35	0.533821	0.267	0.12	2.20809e-31		Csf1r	1.00581e-19	0.409601	0.342	0.245	1.40975e-15		Ninj1	3.58857e-30	0.558108	0.345	0.18	5.02974e-26		Rpl13a	6.63157e-106	0.747836	0.814	0.584	9.29481e-102		Ctsb	1.95405e-99	0.652207	0.92	0.654	2.73879e-95		Gadd45b
Jdp2	1.76617e-85	0.873126	0.444	0.221	2.47546e-81		Gltscr2	1.32323e-08	0.308831	0.255	0.209	0.000185464		Ankrd12	5.88116e-37	0.527099	0.396	0.214	8.24303e-33		Hspd1	2.19832e-16	0.39779	0.439	0.344	3.08116e-12		Fcer1g	4.32191e-44	0.557347	0.517	0.294	6.05759e-40		H2afy	2.13068e-47	0.720917	0.525	0.274	2.98637e-43		Dab2	1.40957e-28	0.628445	0.469	0.273	1.97566e-24		Dclre1c
Syngr2	2.86626e-90	0.863351	0.434	0.193	4.01735e-86		Cmip	4.37596e-13	0.308473	0.402	0.34	6.13334e-09		Fnip1	6.27677e-36	0.525466	0.342	0.173	8.79752e-32		Sdcbp	3.57496e-15	0.397582	0.323	0.243	5.01067e-11		Cd74	1.20044e-216	0.549933	1	0.986	1.68254e-212		Map3k14	2.67595e-27	0.712362	0.276	0.116	3.75061e-23		Hpgds	1.53523e-16	0.622218	0.261	0.144	2.15178e-12		Maf
S100a6	1.01679e-120	0.862722	0.526	0.215	1.42513e-116		Fcgr2b	4.25379e-08	0.306538	0.254	0.203	0.000596211		Rn45s	2.13975e-91	0.522142	0.979	0.882	2.99907e-87		Lamp1	5.4545e-20	0.394448	0.443	0.33	7.64503e-16		Slc11a1	3.0476e-35	0.547443	0.306	0.14	4.27152e-31		Fnbp1	2.22252e-29	0.712239	0.343	0.178	3.11508e-25		Cflar	1.51526e-18	0.615292	0.273	0.142	2.12379e-14		Wsb1
Rel	2.10805e-113	0.861882	0.558	0.273	2.95465e-109		Itgam	3.34671e-08	0.306223	0.308	0.241	0.000469075		Epb4.1l2	2.97644e-27	0.520143	0.288	0.149	4.17178e-23		Sat1	5.60113e-24	0.392896	0.528	0.421	7.85054e-20		Lgals3	3.72183e-49	0.545462	0.671	0.451	5.21652e-45		Tbca	1.14485e-28	0.706751	0.316	0.149	1.60462e-24		Dnaja1	2.16846e-40	0.606662	0.696	0.475	3.03931e-36		Ubb
Txnrd1	7.0568e-126	0.848515	0.607	0.305	9.89081e-122		Lyn	7.41101e-10	0.30138	0.267	0.226	1.03873e-05		Cybb	4.5954e-54	0.519589	0.649	0.417	6.44091e-50		Hsp90aa1	1.10465e-37	0.384247	0.836	0.726	1.54828e-33		Ptgs1	2.29468e-34	0.544847	0.262	0.112	3.21622e-30		Arid4b	4.25069e-27	0.702246	0.356	0.2	5.95777e-23		Ier3	4.15324e-16	0.589807	0.264	0.142	5.82118e-12		Fnip1
Crip1	1.31875e-163	0.840692	0.789	0.471	1.84836e-159		Ncf2	9.82788e-09	0.294039	0.328	0.264	0.000137748		Cd93	1.93549e-35	0.518541	0.401	0.224	2.71278e-31		Cstb	2.69358e-16	0.380926	0.344	0.253	3.77533e-12		Prdx1	8.58221e-24	0.541598	0.339	0.197	1.20288e-19		P2ry10	7.04655e-32	0.699695	0.267	0.1	9.87644e-28		C1qc	1.21713e-57	0.586355	0.746	0.434	1.70594e-53		Peli1
Gadd45b	2.21382e-84	0.831756	0.432	0.191	3.10289e-80		Specc1l	4.32362e-08	0.291377	0.275	0.22	0.000605999		Slc15a3	2.59505e-48	0.508986	0.684	0.483	3.63722e-44		Slamf7	4.69442e-11	0.38043	0.286	0.216	6.5797e-07		Fth1	1.23031e-186	0.540862	0.992	0.917	1.7244e-182		Rpl14-ps1	6.70062e-54	0.696871	0.616	0.371	9.39159e-50		Hspa1b	5.26212e-54	0.57739	0.5	0.227	7.37539e-50		Cx3cr1
Map4k4	4.92095e-80	0.829944	0.467	0.247	6.8972e-76		Kdm7a	5.29536e-09	0.285613	0.366	0.311	7.42197e-05		Rab7b	3.0432e-37	0.506693	0.5	0.309	4.26535e-33		Ctss	2.85406e-55	0.377302	0.878	0.764	4.00026e-51		AF251705	2.34149e-24	0.530901	0.251	0.122	3.28183e-20		Atp5e	4.0117e-35	0.655981	0.479	0.29	5.6228e-31		Marcksl1	1.79406e-18	0.575456	0.309	0.162	2.51455e-14		Hspd1
Bcl2a1a	4.55231e-57	0.828672	0.274	0.113	6.38052e-53		Dnajc3	4.28808e-08	0.277852	0.317	0.267	0.000601017		Eea1	4.77595e-27	0.493413	0.334	0.186	6.69398e-23		Lgals3	2.84425e-24	0.374152	0.551	0.465	3.98649e-20		Lgmn	4.70874e-65	0.5274	0.73	0.455	6.59977e-61		Rps11	1.18961e-43	0.652985	0.578	0.352	1.66736e-39		Vcam1	4.11053e-18	0.573666	0.287	0.146	5.76131e-14		Ms4a7
Samsn1	3.22136e-75	0.807901	0.395	0.173	4.51505e-71		Fth1	1.81714e-52	0.27403	0.968	0.919	2.5469e-48		Tnfaip2	9.88826e-46	0.487028	0.626	0.406	1.38594e-41		Mir692-1	6.35616e-17	0.37146	0.406	0.317	8.9088e-13		Cd14	1.19841e-68	0.521727	0.771	0.494	1.6797e-64		Sod1	1.62724e-35	0.644821	0.492	0.283	2.28074e-31		C1qa	2.97741e-63	0.567407	0.781	0.458	4.17314e-59		Dnaja1
Mt1	3.83622e-114	0.805664	0.701	0.508	5.37684e-110		Il1rn	4.49312e-06	0.273981	0.355	0.293	0.0629756		Myo5a	1.36687e-21	0.477414	0.304	0.178	1.91581e-17		Mpeg1	4.18526e-27	0.369658	0.618	0.488	5.86606e-23		Pmepa1	6.47547e-29	0.516158	0.38	0.212	9.07602e-25		Tmsb4x	4.2776e-172	0.64383	0.993	0.968	5.99548e-168		Ctsl	9.27794e-23	0.565535	0.324	0.164	1.3004e-18		Zfand5
Malt1	1.41079e-72	0.801326	0.383	0.174	1.97736e-68		Ik	6.68694e-12	0.273581	0.385	0.353	9.37242e-08		Gns	2.53579e-24	0.469577	0.278	0.148	3.55416e-20		Aif1	4.46446e-19	0.367687	0.518	0.404	6.25739e-15		Crem	5.8569e-39	0.510017	0.58	0.371	8.20903e-35		Coro1a	6.69795e-29	0.640771	0.374	0.195	9.38784e-25		Jund	3.07046e-37	0.564648	0.663	0.449	4.30355e-33		Rsrc2
Ktn1	2.56219e-48	0.778153	0.3	0.145	3.59117e-44		Ptprc	6.43179e-14	0.272375	0.56	0.503	9.0148e-10		Cd63	9.21373e-73	0.463543	0.605	0.33	1.2914e-68		Ninj1	1.42969e-10	0.361966	0.261	0.189	2.00385e-06		Gngt2	1.09885e-28	0.504086	0.282	0.135	1.54014e-24		Rpl18a	2.06567e-31	0.640749	0.417	0.231	2.89524e-27		Cd68	1.40953e-15	0.562388	0.259	0.141	1.97559e-11		Apoe
H2afy	1.72716e-82	0.769133	0.501	0.257	2.42079e-78		Manf	1.47612e-08	0.269731	0.368	0.301	0.000206893		Zeb2	2.86961e-26	0.459607	0.379	0.226	4.02205e-22		Atp6v0b	3.05938e-11	0.358252	0.299	0.226	4.28803e-07		Arl4c	1.7193e-37	0.502588	0.554	0.347	2.40976e-33		Rpl14	7.30085e-50	0.630508	0.648	0.417	1.02329e-45		Lamp1	6.45953e-29	0.556645	0.533	0.328	9.05367e-25		Mafb
Mki67	1.69299e-67	0.768969	0.288	0.101	2.37289e-63		Fos	9.05043e-16	0.269713	0.393	0.288	1.26851e-11		Rassf3	9.37582e-24	0.459361	0.253	0.131	1.31411e-19		Ctsa	4.6388e-12	0.348686	0.26	0.197	6.50174e-08		Ctsz	5.29469e-48	0.4977	0.696	0.482	7.42104e-44		Rps15	1.51959e-36	0.625078	0.508	0.301	2.12986e-32		C1qb	1.05176e-63	0.554234	0.809	0.5	1.47415e-59		Sat1
Pik3r5	1.49107e-52	0.76111	0.28	0.121	2.08988e-48		Smarca5	2.6679e-09	0.268276	0.292	0.259	3.73933e-05		Itm2b	4.53094e-54	0.448798	0.703	0.472	6.35057e-50		Cxcl16	9.585e-21	0.347463	0.523	0.424	1.34343e-16		Cxcl16	2.80886e-43	0.493131	0.634	0.411	3.9369e-39		Taldo1	3.95569e-25	0.609757	0.398	0.25	5.5443e-21		Itm2b	3.87184e-41	0.552553	0.704	0.484	5.42677e-37		Gnl3
[truncated: 35 more columns]
