# Supplementary material for: Commensal microbiota drive the functional diversification of colon macrophages
Source: Mucosal Immunol. 2019 Nov 26;13(2):216–29. doi: 10.1038/s41385-019-0228-3 (PMC7039809; doi:10.1038/s41385-019-0228-3)
Supplement: Supplementary file 3 — Supplementary Table 2 [file 41385_2019_228_MOESM3_ESM.xlsx]

## Sheet: DEGs_C2vsAll
Supplementary Table 2-1
DEGs C2 vs All Other MPs
gene	p_val	avg_logFC	pct.1	pct.2	p_val_adj
Mb21d1	4.83552e-142	1.12694	0.419	0.108	6.77746e-138
Gpnmb	3.47343e-47	0.954157	0.195	0.063	4.86836e-43
Dst	4.23362e-74	0.854855	0.318	0.108	5.93384e-70
Dnmt3a	2.55775e-65	0.750333	0.34	0.131	3.58494e-61
H2-M2	3.49534e-49	0.727627	0.308	0.13	4.89906e-45
Rn45s	5.63915e-128	0.722505	0.979	0.864	7.90384e-124
Cx3cr1	2.61631e-61	0.689453	0.415	0.189	3.66702e-57
Mir6236	6.43531e-36	0.653704	0.144	0.044	9.01973e-32
Pmepa1	9.87086e-65	0.648654	0.5	0.248	1.3835e-60
Vcam1	2.40742e-42	0.614152	0.373	0.186	3.37424e-38
Cadm1	7.37188e-30	0.567723	0.236	0.11	1.03324e-25
Tgfbr1	4.37182e-30	0.565708	0.322	0.174	6.12755e-26
Cd4	1.03437e-28	0.562834	0.174	0.07	1.44977e-24
Csnk1e	3.91485e-33	0.531592	0.187	0.071	5.48705e-29
Fyb	5.59593e-58	0.51996	0.738	0.523	7.84326e-54
Sash1	1.04772e-31	0.518468	0.307	0.156	1.46848e-27
Pdgfa	5.28764e-24	0.489997	0.25	0.131	7.41115e-20
Myo1e	1.35709e-17	0.474082	0.121	0.053	1.90209e-13
Lhfpl2	1.24026e-20	0.465919	0.135	0.056	1.73834e-16
Mpeg1	6.70632e-54	0.464137	0.77	0.563	9.39957e-50
Cebpa	2.35109e-20	0.462432	0.204	0.105	3.29529e-16
Tnfaip2	1.78858e-36	0.461314	0.626	0.426	2.50687e-32
Eprs	3.04067e-21	0.443426	0.463	0.324	4.2618e-17
Chd2	1.61442e-23	0.443154	0.384	0.241	2.26277e-19
Pgf	8.43701e-25	0.439909	0.299	0.164	1.18253e-20
Gfpt1	4.55782e-19	0.437101	0.225	0.123	6.38824e-15
Jmy	4.25071e-22	0.434811	0.277	0.155	5.95779e-18
Bms1	2.59367e-14	0.434564	0.113	0.053	3.63529e-10
Mylip	4.62628e-16	0.433727	0.151	0.075	6.4842e-12
Inpp5d	3.9781e-20	0.426839	0.227	0.121	5.5757e-16
Tanc2	1.55118e-18	0.420658	0.197	0.103	2.17413e-14
Gnl3	5.54073e-19	0.410819	0.302	0.183	7.76589e-15
Usp8	5.59704e-16	0.400827	0.169	0.088	7.84481e-12
Bod1l	1.31599e-15	0.382078	0.268	0.166	1.84449e-11
Macf1	1.63562e-16	0.381862	0.296	0.185	2.29248e-12
Epb4.1l2	1.66219e-18	0.378997	0.288	0.172	2.32973e-14
Ptms	2.12723e-20	0.377645	0.446	0.304	2.98153e-16
Tmcc3	3.13083e-13	0.37722	0.125	0.062	4.38817e-09
Haus8	3.89022e-12	0.374426	0.117	0.059	5.45253e-08
Nsd1	2.48811e-14	0.373725	0.142	0.072	3.48733e-10
Eif3a	9.87529e-43	0.372365	0.827	0.656	1.38412e-38
Arid4a	3.10316e-18	0.371618	0.278	0.165	4.34939e-14
Zc3h13	3.54877e-21	0.369476	0.355	0.217	4.97396e-17
Trip11	5.35875e-12	0.367881	0.183	0.109	7.51082e-08
Chd3	1.54481e-16	0.365565	0.246	0.144	2.16521e-12
Kif1b	1.50882e-15	0.363108	0.205	0.115	2.11477e-11
Smarca2	3.29761e-12	0.361946	0.188	0.112	4.62193e-08
Slc15a3	3.43543e-24	0.361471	0.684	0.534	4.8151e-20
Acp2	1.50188e-15	0.360806	0.204	0.114	2.10503e-11
Lpin2	2.97742e-11	0.360763	0.229	0.148	4.17316e-07
Baz1b	5.86442e-15	0.360748	0.256	0.157	8.21957e-11
Npepps	1.36487e-11	0.357312	0.119	0.061	1.913e-07
Fam21	8.63193e-12	0.355999	0.185	0.112	1.20985e-07
Htatsf1	2.82803e-13	0.35447	0.166	0.092	3.96377e-09
Golga4	9.93959e-16	0.353906	0.34	0.223	1.39313e-11
Dnase1l3	2.10288e-13	0.352389	0.27	0.174	2.94739e-09
Nfe2l2	1.1024e-28	0.347983	0.71	0.548	1.54512e-24
Golgb1	3.88948e-19	0.347878	0.318	0.194	5.4515e-15
Fam178a	5.2225e-16	0.345252	0.261	0.157	7.31986e-12
Acp5	4.63958e-13	0.344706	0.283	0.185	6.50284e-09
Map7d1	3.79667e-12	0.344419	0.235	0.149	5.32142e-08
Rabep1	2.84635e-14	0.343233	0.224	0.133	3.98944e-10
Itga9	6.58104e-17	0.342401	0.243	0.141	9.22399e-13
Ncl	2.16995e-39	0.342217	0.872	0.724	3.0414e-35
Zfhx3	1.79406e-18	0.340136	0.31	0.188	2.51456e-14
Irf8	1.4018e-16	0.339267	0.263	0.157	1.96476e-12
Akap9	2.66768e-11	0.33889	0.201	0.125	3.73902e-07
Ttc3	2.77271e-12	0.338797	0.108	0.052	3.88624e-08
Rrbp1	6.2967e-28	0.33684	0.722	0.57	8.82546e-24
Sepp1	3.26824e-31	0.335086	0.762	0.598	4.58076e-27
Lpar1	3.23861e-10	0.333277	0.14	0.08	4.53924e-06
Safb2	5.04592e-17	0.33301	0.329	0.208	7.07236e-13
Ankrd11	1.66858e-23	0.332171	0.618	0.46	2.33868e-19
Apoe	2.86729e-58	0.332165	0.99	0.935	4.0188e-54
Pld3	4.4924e-10	0.330289	0.133	0.076	6.29655e-06
Rcbtb2	1.24308e-12	0.329276	0.223	0.138	1.74231e-08
Smc3	4.63835e-14	0.328731	0.177	0.097	6.50111e-10
Prpf38b	5.48062e-21	0.32857	0.494	0.347	7.68164e-17
Basp1	8.37279e-22	0.323632	0.649	0.485	1.17353e-17
Myo5a	1.71332e-12	0.32332	0.304	0.205	2.40139e-08
Ccpg1	1.73527e-11	0.323108	0.141	0.078	2.43216e-07
Dhx9	4.56963e-12	0.323008	0.159	0.09	6.40479e-08
Tlr12	8.89681e-12	0.322702	0.128	0.067	1.24698e-07
Slc30a1	2.51052e-14	0.321674	0.201	0.115	3.51874e-10
Rin2	1.7824e-10	0.320939	0.163	0.097	2.49822e-06
Kat6a	2.00161e-11	0.318629	0.156	0.089	2.80545e-07
Ap3d1	1.49198e-15	0.318538	0.257	0.154	2.09116e-11
Taok3	1.89171e-13	0.318314	0.265	0.169	2.65143e-09
Acss1	2.242e-09	0.317075	0.138	0.081	3.14239e-05
Gng2	3.34466e-12	0.316539	0.235	0.149	4.68787e-08
Stag2	7.96446e-15	0.316394	0.152	0.078	1.1163e-10
Bptf	9.67688e-12	0.312923	0.257	0.169	1.35631e-07
Itsn2	6.25802e-12	0.312625	0.25	0.163	8.77125e-08
Cyth1	5.92645e-14	0.312162	0.349	0.238	8.30651e-10
Gns	1.37318e-13	0.311238	0.278	0.178	1.92464e-09
Rab7b	6.7616e-16	0.310292	0.5	0.375	9.47706e-12
Sf3b2	2.23628e-16	0.309447	0.332	0.215	3.13438e-12
Itgax	3.39127e-12	0.307374	0.291	0.197	4.75321e-08
Ankrd12	1.9113e-18	0.307181	0.396	0.262	2.67888e-14
Eea1	5.0726e-15	0.306575	0.334	0.22	7.10976e-11
Mafb	8.5012e-28	0.306566	0.773	0.615	1.19153e-23
Upf2	3.69287e-09	0.305514	0.105	0.057	5.17593e-05
Pcm1	3.57523e-08	0.304826	0.136	0.084	0.000501104
Prrc2c	5.07091e-19	0.304476	0.555	0.409	7.10738e-15
Samd8	3.07222e-11	0.302842	0.172	0.101	4.30602e-07
Phf3	1.41943e-12	0.302313	0.237	0.148	1.98947e-08
Cebpg	2.82951e-12	0.30217	0.17	0.097	3.96584e-08
Hpgds	2.87085e-17	0.301535	0.325	0.204	4.02378e-13
Plekho1	1.2995e-10	0.300327	0.204	0.131	1.82137e-06
Arhgef3	3.66574e-10	0.299813	0.133	0.075	5.1379e-06
Nmt1	1.08305e-12	0.299674	0.336	0.231	1.51801e-08
Tspyl2	4.35872e-11	0.298734	0.102	0.051	6.10919e-07
Runx3	1.15279e-18	0.295098	0.587	0.435	1.61575e-14
Dclre1c	1.68545e-10	0.291796	0.237	0.155	2.36233e-06
Secisbp2l	1.72604e-09	0.290787	0.114	0.063	2.41921e-05
Slc29a3	9.52825e-09	0.290685	0.131	0.078	0.000133548
Eif5b	5.65043e-17	0.289515	0.61	0.47	7.91964e-13
U2surp	1.03631e-13	0.288758	0.318	0.212	1.45249e-09
Fnip2	1.45755e-08	0.286648	0.153	0.095	0.00020429
Lipa	1.27412e-09	0.286463	0.235	0.159	1.78581e-05
Myo9b	6.55699e-10	0.285967	0.133	0.076	9.19027e-06
Hexb	1.23301e-10	0.285565	0.221	0.142	1.72819e-06
Npl	5.41963e-10	0.284948	0.124	0.069	7.59615e-06
Myh9	1.93606e-14	0.283696	0.336	0.226	2.71359e-10
Mmp14	1.07734e-14	0.283516	0.318	0.207	1.51e-10
Abr	3.08752e-08	0.283059	0.113	0.065	0.000432747
Fam50a	6.58897e-11	0.282901	0.253	0.167	9.2351e-07
Nr4a3	7.13824e-10	0.280761	0.285	0.2	1.0005e-05
Acin1	3.88533e-16	0.28006	0.443	0.31	5.44568e-12
Qk	2.22405e-11	0.279594	0.306	0.21	3.11722e-07
Il7r	2.24914e-14	0.279348	0.4	0.278	3.15239e-10
Sec14l1	1.61224e-08	0.279086	0.136	0.083	0.000225971
Rbm28	1.44712e-08	0.277746	0.139	0.084	0.000202828
Tep1	3.51893e-06	0.276578	0.119	0.077	0.0493213
Usp36	2.67472e-06	0.275616	0.101	0.062	0.0374889
Rassf3	5.26756e-12	0.274427	0.253	0.163	7.38302e-08
Zeb2	3.49525e-11	0.274026	0.379	0.278	4.89894e-07
Kdm2a	6.13967e-09	0.273737	0.13	0.076	8.60537e-05
Adam17	1.63457e-07	0.273711	0.203	0.141	0.00229102
Pnn	1.1395e-10	0.273193	0.294	0.205	1.59712e-06
Hspa4	1.6545e-10	0.272789	0.269	0.183	2.31895e-06
Pik3r1	3.80779e-10	0.272594	0.239	0.16	5.337e-06
Rabl6	6.38679e-09	0.271438	0.125	0.072	8.95173e-05
Elmsan1	5.51936e-09	0.270729	0.146	0.088	7.73594e-05
Plekhm2	1.99482e-10	0.269356	0.157	0.091	2.79594e-06
Dync1h1	5.231e-10	0.268924	0.146	0.085	7.33177e-06
Fnip1	8.13164e-14	0.268591	0.342	0.231	1.13973e-09
Gapvd1	4.73844e-06	0.26852	0.103	0.065	0.066414
Apbb1ip	2.46537e-10	0.267212	0.162	0.096	3.45546e-06
Ranbp2	7.19813e-10	0.266609	0.224	0.147	1.00889e-05
Map3k1	1.24632e-07	0.266187	0.113	0.067	0.00174684
Ppp1r9b	1.82163e-10	0.265378	0.103	0.052	2.55319e-06
Cybb	3.17906e-17	0.264661	0.649	0.515	4.45577e-13
4632428N05Rik	9.94385e-11	0.264183	0.341	0.245	1.39373e-06
Ktn1	5.78894e-08	0.26335	0.171	0.112	0.000811377
Ddx23	3.88263e-08	0.263222	0.119	0.069	0.000544189
Ptprc	1.06202e-16	0.262364	0.645	0.512	1.48853e-12
Il21r	2.73317e-07	0.259309	0.15	0.098	0.00383082
Itpr2	2.32678e-12	0.259106	0.153	0.084	3.26122e-08
Ssfa2	4.10968e-10	0.258937	0.196	0.123	5.76013e-06
Cep350	8.72395e-10	0.258084	0.135	0.077	1.22275e-05
Dnajc1	1.05777e-07	0.257083	0.125	0.077	0.00148257
Hpgd	1.10752e-09	0.255156	0.114	0.062	1.5523e-05
Atrx	6.60565e-15	0.255064	0.509	0.371	9.25848e-11
Rdx	5.51368e-08	0.253372	0.224	0.157	0.000772798
Rtf1	8.75257e-07	0.252461	0.211	0.15	0.0122676
Tgfbr2	6.70583e-09	0.251449	0.127	0.074	9.39889e-05
Atp2b1	3.10678e-21	0.251386	0.811	0.679	4.35446e-17
Lmnb1	0.0045496	-0.251744	0.14	0.169	1
Tma7	0.00164373	-0.252882	0.08	0.11	1
Eif3h	0.0213575	-0.254265	0.094	0.115	1
Dnaja1	0.000118203	-0.25639	0.5	0.53	1
Srsf7	0.0028277	-0.256503	0.109	0.139	1
Litaf	6.36375e-05	-0.256966	0.351	0.395	0.891943
Prr13	0.00559472	-0.257989	0.087	0.113	1
Tagln2	0.0041734	-0.258139	0.181	0.213	1
Actb	1.45575e-21	-0.259046	0.896	0.905	2.04037e-17
Cox8a	0.00587621	-0.259331	0.099	0.126	1
Nme2	0.000289928	-0.261796	0.124	0.164	1
Uqcr10	0.000773836	-0.262117	0.091	0.125	1
Esd	0.00396781	-0.263091	0.097	0.126	1
Hspa8	1.88186e-07	-0.263183	0.592	0.617	0.00263762
Rel	0.00824654	-0.26472	0.229	0.256	1
Pafah1b1	0.00501725	-0.266948	0.206	0.234	1
Tomm6	0.0111307	-0.267591	0.125	0.15	1
Smdt1	0.00105787	-0.268931	0.075	0.105	1
Rps15	0.00112726	-0.269786	0.226	0.26	1
Vim	3.85811e-07	-0.270593	0.458	0.509	0.00540753
1810037I17Rik	0.00320439	-0.270685	0.087	0.115	1
Rpl38	0.0089468	-0.271059	0.161	0.185	1
Ccnd2	0.00246856	-0.273461	0.083	0.112	1
Ppib	0.000392376	-0.274087	0.109	0.147	1
Rpl36al	0.00346713	-0.275222	0.14	0.169	1
Lilr4b	0.000189931	-0.27552	0.306	0.346	1
Cd47	0.00163628	-0.27616	0.118	0.151	1
Sepw1	0.0119343	-0.277163	0.079	0.101	1
Slc25a5	0.000540396	-0.277942	0.122	0.159	1
Rpl13	3.50378e-05	-0.278112	0.268	0.318	0.49109
Rps2	0.000689757	-0.278409	0.192	0.229	1
Rps3	5.92083e-07	-0.281603	0.416	0.465	0.00829863
Ubc	4.56982e-06	-0.281761	0.473	0.509	0.0640505
Samsn1	0.00106831	-0.282277	0.107	0.142	1
Cox6b1	0.000631555	-0.282897	0.101	0.136	1
Uqcr11	0.0028188	-0.283503	0.099	0.128	1
Coro1a	0.00042286	-0.284587	0.124	0.163	1
Pabpc1	5.30764e-13	-0.28619	0.643	0.686	7.43919e-09
Ndufb7	0.00244457	-0.289481	0.087	0.116	1
Psmb1	0.00150625	-0.291363	0.097	0.129	1
Chchd2	0.000195193	-0.291947	0.232	0.272	1
Trib1	0.0105602	-0.294911	0.115	0.139	1
Selk	0.000551444	-0.295045	0.203	0.242	1
Cd53	0.000571086	-0.296069	0.171	0.21	1
Pfdn5	0.000121068	-0.297024	0.191	0.235	1
Ndufb8	2.80296e-05	-0.2975	0.063	0.102	0.392863
Rpl35a	1.16016e-05	-0.298953	0.272	0.32	0.162608
Id2	0.00762521	-0.300647	0.202	0.227	1
Cox5b	0.00010935	-0.301225	0.076	0.114	1
Uqcrq	0.000702984	-0.301239	0.126	0.162	1
Cox6a1	7.39581e-06	-0.302002	0.221	0.275	0.10366
Rpl6	0.00105075	-0.302034	0.138	0.172	1
Cflar	0.0101566	-0.302701	0.122	0.147	1
Rpl8	1.01785e-07	-0.30291	0.379	0.434	0.00142663
Atp6v0e	0.00726926	-0.303678	0.124	0.149	1
Fxyd5	1.67852e-05	-0.304122	0.224	0.277	0.235262
Naca	0.00103168	-0.305557	0.1	0.132	1
Ndufa13	7.10377e-06	-0.306329	0.101	0.15	0.0995664
Mefv	0.00750448	-0.306985	0.099	0.124	1
Rpl32	2.38721e-09	-0.308301	0.422	0.483	3.34591e-05
Eif4a1	2.15718e-05	-0.309043	0.189	0.241	0.30235
Pdia6	6.49357e-05	-0.309673	0.333	0.37	0.910139
Srgn	1.68091e-10	-0.310015	0.469	0.534	2.35596e-06
Rps3a1	6.41438e-06	-0.310938	0.274	0.326	0.0899039
Klf6	2.49041e-08	-0.311351	0.562	0.593	0.000349056
Cd52	1.77713e-05	-0.311526	0.258	0.308	0.249082
Tpm4	0.00135582	-0.311587	0.129	0.162	1
Atp6v1f	5.05107e-05	-0.312189	0.125	0.17	0.707958
Rps26	7.16345e-06	-0.314346	0.256	0.308	0.100403
Ndufc1	8.04307e-05	-0.317637	0.079	0.117	1
Cd81	0.000145024	-0.318906	0.235	0.276	1
Metrnl	3.52415e-05	-0.321887	0.091	0.134	0.493945
Ndufa4	0.00010303	-0.322392	0.082	0.12	1
Myl12a	2.88043e-05	-0.324815	0.118	0.164	0.403721
Psme2	0.000391002	-0.325411	0.086	0.121	1
Isg15	0.0133961	-0.328995	0.095	0.118	1
Rpl18	1.08176e-05	-0.329263	0.156	0.207	0.15162
Ier5	0.000103922	-0.332884	0.105	0.146	1
Lyz1	2.32991e-15	-0.334943	0.067	0.155	3.2656e-11
Cox4i1	6.28366e-08	-0.335989	0.276	0.341	0.000880718
Cstb	8.52574e-07	-0.337564	0.292	0.347	0.0119497
Tceb2	2.23387e-05	-0.338329	0.092	0.136	0.313099
Rps27l	0.000151567	-0.338799	0.111	0.15	1
Eef1g	0.000481745	-0.338896	0.108	0.143	1
Ndufa6	9.04637e-05	-0.339584	0.093	0.132	1
Ahnak	3.0689e-05	-0.340062	0.289	0.341	0.430136
Icam1	0.000905339	-0.342713	0.077	0.107	1
Lrrc58	3.39542e-10	-0.34852	0.384	0.452	4.75902e-06
Rpl14	3.97254e-07	-0.351462	0.316	0.368	0.00556791
Dnajb1	0.0658923	-0.351715	0.108	0.125	1
Psme2b	6.09574e-05	-0.354397	0.075	0.114	0.854379
Eif5a	1.18653e-05	-0.355919	0.104	0.151	0.166304
Gdf15	0.0514029	-0.356853	0.112	0.129	1
Tyrobp	5.1459e-12	-0.357527	0.465	0.524	7.21249e-08
Gadd45b	7.65728e-05	-0.358121	0.158	0.203	1
Ppp1r15a	0.00492575	-0.359562	0.179	0.207	1
Cox7a2	5.08576e-05	-0.359594	0.065	0.103	0.71282
Rps4x	7.97886e-06	-0.362928	0.145	0.194	0.111832
Tubb6	8.50024e-06	-0.366681	0.067	0.109	0.119139
Prdx5	9.38593e-05	-0.367978	0.13	0.172	1
Cd74	1.30895e-60	-0.371176	0.995	0.984	1.83462e-56
H2-DMa	7.51133e-07	-0.37176	0.252	0.308	0.0105279
Rpl37a	1.00426e-08	-0.372286	0.322	0.388	0.000140757
Adgre5	1.2942e-08	-0.383632	0.123	0.193	0.000181395
Rps14	2.05693e-20	-0.38605	0.497	0.594	2.883e-16
Ly6e	6.09356e-07	-0.388515	0.185	0.245	0.00854074
Junb	2.8919e-09	-0.38974	0.361	0.429	4.05329e-05
Cfp	3.54382e-06	-0.391342	0.102	0.152	0.0496702
Rps9	2.70944e-18	-0.392568	0.55	0.615	3.79755e-14
Klf4	0.000163847	-0.394945	0.108	0.147	1
H2-T23	2.94359e-06	-0.395602	0.083	0.13	0.0412574
Atf3	0.0678383	-0.396653	0.158	0.173	1
Shfm1	5.35277e-11	-0.397654	0.23	0.317	7.50245e-07
Cd36	2.52711e-05	-0.398182	0.082	0.124	0.3542
Emb	1.07171e-06	-0.398483	0.072	0.12	0.0150212
Ninj1	4.7055e-07	-0.401637	0.199	0.257	0.00659522
Cdk2ap2	1.01148e-05	-0.406489	0.07	0.112	0.141768
Dynll1	4.30104e-07	-0.408578	0.058	0.105	0.00602834
1110007C09Rik	1.70478e-05	-0.410299	0.09	0.132	0.238941
Socs3	7.72268e-09	-0.411411	0.082	0.144	0.000108241
Il1b	3.50799e-11	-0.411881	0.528	0.583	4.9168e-07
Rps11	6.10755e-12	-0.411937	0.238	0.327	8.56035e-08
Rpl35	4.19418e-10	-0.413013	0.181	0.261	5.87856e-06
Cdkn1a	8.59794e-12	-0.415613	0.337	0.423	1.20509e-07
Emp3	1.48169e-06	-0.416044	0.098	0.15	0.0207674
Cebpb	1.33774e-10	-0.420935	0.362	0.433	1.87498e-06
Rpl36	1.09043e-07	-0.423323	0.081	0.136	0.00152834
Prdx1	1.72428e-08	-0.42368	0.183	0.252	0.000241675
Gpx1	2.84799e-12	-0.424145	0.262	0.352	3.99174e-08
H2afj	3.16035e-07	-0.42916	0.069	0.118	0.00442954
Rpl41	8.47932e-17	-0.431285	0.404	0.497	1.18846e-12
Rps5	1.00379e-14	-0.432033	0.285	0.39	1.40692e-10
Sh3bgrl3	1.56e-09	-0.43297	0.18	0.253	2.18649e-05
Pfn1	5.31763e-13	-0.437018	0.284	0.373	7.45319e-09
Nr4a1	0.000849383	-0.437115	0.08	0.11	1
Mmp19	2.15356e-05	-0.439099	0.068	0.108	0.301842
Fcer1g	7.88116e-15	-0.441845	0.296	0.396	1.10462e-10
Slfn2	3.91265e-14	-0.44232	0.282	0.379	5.48398e-10
Rpl37	8.3332e-13	-0.454987	0.169	0.261	1.16798e-08
Rplp0	5.74805e-15	-0.455354	0.307	0.403	8.05646e-11
Zfp36	1.86208e-08	-0.455764	0.235	0.303	0.000260989
H2-D1	4.30081e-25	-0.458169	0.471	0.582	6.02802e-21
Mt1	3.98295e-14	-0.460679	0.469	0.541	5.58251e-10
C5ar1	1.10876e-08	-0.464818	0.138	0.204	0.000155403
Rpl37rt	2.56717e-11	-0.471816	0.079	0.151	3.59815e-07
Btg1	2.03214e-11	-0.480723	0.315	0.391	2.84824e-07
Il1rn	2.45441e-12	-0.486806	0.228	0.322	3.4401e-08
Mir692-1	1.63992e-19	-0.493563	0.294	0.415	2.29851e-15
Emilin2	7.12331e-11	-0.493683	0.074	0.144	9.98403e-07
H3f3b	4.54631e-25	-0.495191	0.483	0.587	6.3721e-21
Uba52	3.10538e-10	-0.501501	0.063	0.125	4.3525e-06
Pim1	6.30257e-10	-0.507375	0.156	0.229	8.83368e-06
Tgm2	2.73175e-09	-0.510992	0.121	0.19	3.82882e-05
Sub1	8.41361e-22	-0.513447	0.347	0.468	1.17925e-17
Atp5j	1.0316e-11	-0.518468	0.047	0.113	1.44589e-07
Lyz2	2.28072e-33	-0.527532	0.582	0.709	3.19666e-29
Atox1	1.47075e-15	-0.541284	0.224	0.325	2.0614e-11
Dusp1	2.86792e-14	-0.545737	0.188	0.285	4.01968e-10
Lgals1	6.15109e-13	-0.551016	0.082	0.161	8.62137e-09
Eif1	3.65922e-27	-0.55191	0.337	0.478	5.12876e-23
Pf4	6.85428e-12	-0.561026	0.245	0.331	9.60696e-08
Nfkbiz	6.58416e-09	-0.561343	0.052	0.105	9.22836e-05
Mgl2	2.45119e-13	-0.569348	0.052	0.127	3.43559e-09
Rps18	6.45419e-20	-0.597142	0.182	0.302	9.04619e-16
Gda	9.65425e-11	-0.61992	0.072	0.139	1.35314e-06
Ier2	1.49704e-12	-0.631404	0.041	0.107	2.09825e-08
Rps19	2.60316e-29	-0.632977	0.306	0.452	3.64859e-25
Btg2	2.17797e-12	-0.634488	0.084	0.161	3.05264e-08
Ier3	4.18952e-16	-0.637401	0.099	0.197	5.87203e-12
Wfdc17	2.20514e-08	-0.6523	0.099	0.159	0.000309072
Cd14	2.71931e-34	-0.656898	0.494	0.615	3.81139e-30
Jun	3.73595e-05	-0.664603	0.17	0.214	0.52363
Rpl18a	2.08481e-20	-0.673089	0.124	0.24	2.92207e-16
Ccl9	3.19044e-13	-0.673922	0.063	0.137	4.47172e-09
Ifi27l2a	2.30744e-16	-0.686092	0.061	0.149	3.23411e-12
Hes1	0.000208467	-0.700583	0.09	0.124	1
Anxa2	3.0997e-14	-0.700821	0.057	0.134	4.34454e-10
Egr1	3.42567e-10	-0.746519	0.052	0.111	4.80142e-06
Odc1	9.31531e-18	-0.748185	0.03	0.112	1.30563e-13
Ftl1	1.28727e-107	-0.766919	0.761	0.874	1.80424e-103
Nfkbia	1.56711e-31	-0.77248	0.303	0.454	2.19646e-27
Fos	7.09981e-25	-0.777914	0.253	0.388	9.9511e-21
Hspa1a	0.0366569	-0.779586	0.277	0.281	1
Thbs1	9.74258e-30	-0.799671	0.408	0.54	1.36552e-25
Ifitm2	1.60252e-23	-0.807715	0.079	0.197	2.24609e-19
Ccr2	4.71452e-23	-0.82171	0.041	0.147	6.60787e-19
S100a10	1.08913e-22	-0.841238	0.029	0.126	1.52653e-18
Marcksl1	1.45337e-21	-0.858117	0.036	0.133	2.03704e-17
S100a6	1.44159e-20	-0.861298	0.059	0.162	2.02054e-16
Tmsb10	5.32167e-21	-0.863969	0.032	0.125	7.45886e-17
Ifitm3	8.18086e-25	-0.916627	0.041	0.152	1.14663e-20
Crip1	4.33329e-45	-0.983041	0.213	0.411	6.07355e-41
Ubb	2.91959e-56	-1.00803	0.244	0.463	4.0921e-52
Cxcl2	1.45726e-22	-1.05187	0.152	0.278	2.0425e-18
Ccl6	2.0712e-37	-1.15802	0.089	0.253	2.90299e-33
Ccl7	6.23232e-30	-1.48065	0.024	0.142	8.73522e-26

## Sheet: C2marker_up
Supplementary Table 2-2
C2 vs All MPs (Genes only with logFC > 0.5; p.adj < 0.05) GO Terms
query.number	significant	p.value	term.size	query.size	overlap.size	precision	recall	term.id	domain	subgraph.number	term.name	relative.depth	intersection
gene	TRUE	0.0409	2263	14	8	0.571	0.004	GO:0051704	BP	6	multi-organism process	1	TGFBR1,SASH1,DNMT3A,CD4,VCAM1,CADM1,MB21D1,CX3CR1
gene	TRUE	0.0163	2759	14	9	0.643	0.003	GO:0070887	BP	4	cellular response to chemical stimulus	1	TGFBR1,SASH1,DNMT3A,CSNK1E,CD4,VCAM1,MB21D1,PMEPA1,CX3CR1
gene	TRUE	0.0468	3131	14	9	0.643	0.003	GO:0010033	BP	4	response to organic substance	1	TGFBR1,SASH1,DNMT3A,CSNK1E,CD4,VCAM1,MB21D1,PMEPA1,CX3CR1
gene	TRUE	0.00311	2267	14	9	0.643	0.004	GO:0071310	BP	4	cellular response to organic substance	2	TGFBR1,SASH1,DNMT3A,CSNK1E,CD4,VCAM1,MB21D1,PMEPA1,CX3CR1
gene	TRUE	0.0238	2104	14	8	0.571	0.004	GO:0048584	BP	9	positive regulation of response to stimulus	1	TGFBR1,SASH1,CSNK1E,CD4,GPNMB,CADM1,MB21D1,CX3CR1
gene	TRUE	0.00543	2421	14	9	0.643	0.004	GO:0002376	BP	5	immune system process	1	TGFBR1,H2-M2,FYB,CD4,VCAM1,GPNMB,CADM1,MB21D1,CX3CR1
gene	TRUE	0.00317	8489	14	14	1	0.002	GO:0005515	MF	2	protein binding	1	TGFBR1,SASH1,H2-M2,DNMT3A,FYB,CSNK1E,CD4,DST,VCAM1,GPNMB,CADM1,MB21D1,PMEPA1,CX3CR1
gene	TRUE	0.0498	2	1	1	1	0.5	CORUM:1782	cor	7	TGF-beta receptor	1	TGFBR1
gene	TRUE	0.00162	163	10	4	0.4	0.025	KEGG:04514	keg	8	Cell adhesion molecules (CAMs)	1	H2-M2,CD4,VCAM1,CADM1
gene	TRUE	0.0352	16	12	2	0.167	0.125	REAC:R-MMU-2173788	rea	1	Downregulation of TGF-beta receptor signaling	1	TGFBR1,PMEPA1
gene	TRUE	0.035	91	12	3	0.25	0.033	REAC:R-MMU-1500931	rea	3	Cell-Cell communication	1	FYB,DST,CADM1

## Sheet: C2marker_down
Supplementary Table 2-3
C2 vs All MPs (Genes only with logFC < -0.5; p.adj < 0.05) GO Terms
query.number	significant	p.value	term.size	query.size	overlap.size	precision	recall	term.id	domain	subgraph.number	term.name	relative.depth	intersection
gene	TRUE	0.0393	80	43	4	0.093	0.05	GO:1903557	BP	16	positive regulation of tumor necrosis factor superfamily cytokine production	1	PF4,THBS1,CCR2,CD14
gene	TRUE	0.0374	79	43	4	0.093	0.051	GO:0032760	BP	16	positive regulation of tumor necrosis factor production	1	PF4,THBS1,CCR2,CD14
gene	TRUE	0.0335	1994	43	14	0.326	0.007	GO:0008283	BP	4	cell proliferation	1	ODC1,BTG2,NFKBIA,PIM1,DUSP1,IFITM3,PF4,ANXA2,TGM2,EGR1,THBS1,MARCKSL1,CCR2,CXCL2
gene	TRUE	0.0041	1665	43	14	0.326	0.008	GO:0042127	BP	4	regulation of cell proliferation	2	ODC1,BTG2,NFKBIA,PIM1,DUSP1,IFITM3,PF4,ANXA2,TGM2,EGR1,THBS1,MARCKSL1,CCR2,CXCL2
gene	TRUE	0.0027	2421	43	17	0.395	0.007	GO:0002376	BP	6	immune system process	1	CCL6,CCL9,NFKBIA,FOS,IFITM3,PF4,ANXA2,NFKBIZ,CCL7,EGR1,THBS1,RPS19,CCR2,CD14,CXCL2,IFITM2,LGALS1
gene	TRUE	0.015	9442	43	33	0.767	0.003	GO:0050896	BP	6	response to stimulus	1	IER3,CRIP1,ODC1,ATOX1,CCL6,CCL9,UBB,BTG2,NFKBIA,FOS,SUB1,PIM1,DUSP1,IFITM3,PF4,ANXA2,NFKBIZ,CCL7,TGM2,EGR1,THBS1,RPS19,S100A10,RPL18A,CCR2,CD14,IER2,CXCL2,IFITM2,LGALS1,LYZ2,IFI27L2A,UBA52
gene	TRUE	6.09e-06	2341	43	20	0.465	0.009	GO:0009605	BP	6	response to external stimulus	2	ODC1,CCL6,CCL9,BTG2,NFKBIA,FOS,PIM1,IFITM3,PF4,ANXA2,CCL7,TGM2,THBS1,RPS19,CCR2,CD14,CXCL2,IFITM2,LYZ2,IFI27L2A
gene	TRUE	0.013	688	43	9	0.209	0.013	GO:0032101	BP	6	regulation of response to external stimulus	3	NFKBIA,PF4,ANXA2,CCL7,TGM2,THBS1,RPS19,CCR2,CXCL2
gene	TRUE	0.000139	281	43	8	0.186	0.028	GO:0032103	BP	6	positive regulation of response to external stimulus	3	NFKBIA,PF4,CCL7,TGM2,THBS1,RPS19,CCR2,CXCL2
gene	TRUE	0.0141	5234	43	24	0.558	0.005	GO:0042221	BP	6	response to chemical	2	CRIP1,CCL6,CCL9,BTG2,NFKBIA,FOS,PIM1,DUSP1,IFITM3,PF4,ANXA2,CCL7,EGR1,THBS1,RPS19,S100A10,RPL18A,CCR2,CD14,IER2,CXCL2,IFITM2,LGALS1,UBA52
gene	TRUE	0.00659	1021	43	11	0.256	0.011	GO:0042493	BP	6	response to drug	3	NFKBIA,FOS,DUSP1,CCL7,EGR1,THBS1,S100A10,RPL18A,CD14,CXCL2,LGALS1
gene	TRUE	0.00442	3131	43	19	0.442	0.006	GO:0010033	BP	6	response to organic substance	3	CCL6,CCL9,BTG2,NFKBIA,FOS,PIM1,DUSP1,IFITM3,PF4,ANXA2,CCL7,EGR1,THBS1,CCR2,CD14,IER2,CXCL2,IFITM2,LGALS1
gene	TRUE	2.14e-05	900	43	13	0.302	0.014	GO:0034097	BP	6	response to cytokine	4	CCL6,CCL9,NFKBIA,FOS,IFITM3,PF4,CCL7,EGR1,THBS1,CCR2,CD14,CXCL2,IFITM2
gene	TRUE	4.09e-05	88	43	6	0.14	0.068	GO:1990868	BP	6	response to chemokine	5	CCL6,CCL9,PF4,CCL7,CCR2,CXCL2
gene	TRUE	0.00783	214	43	6	0.14	0.028	GO:0034612	BP	6	response to tumor necrosis factor	5	CCL6,CCL9,NFKBIA,CCL7,THBS1,CD14
gene	TRUE	0.0122	131	43	5	0.116	0.038	GO:0070555	BP	6	response to interleukin-1	5	CCL6,CCL9,CCL7,EGR1,CXCL2
gene	TRUE	0.0214	147	43	5	0.116	0.034	GO:0034341	BP	6	response to interferon-gamma	5	CCL6,CCL9,IFITM3,CCL7,IFITM2
gene	TRUE	0.0121	1088	43	11	0.256	0.01	GO:0009607	BP	6	response to biotic stimulus	2	ODC1,NFKBIA,FOS,IFITM3,PF4,RPS19,CD14,CXCL2,IFITM2,LYZ2,IFI27L2A
gene	TRUE	0.00773	1038	43	11	0.256	0.011	GO:0043207	BP	6	response to external biotic stimulus	3	ODC1,NFKBIA,FOS,IFITM3,PF4,RPS19,CD14,CXCL2,IFITM2,LYZ2,IFI27L2A
gene	TRUE	6.97e-06	3552	43	24	0.558	0.007	GO:0006950	BP	6	response to stress	2	IER3,CRIP1,ATOX1,CCL6,CCL9,BTG2,NFKBIA,FOS,DUSP1,IFITM3,PF4,ANXA2,NFKBIZ,CCL7,TGM2,EGR1,THBS1,RPS19,CCR2,CD14,CXCL2,IFITM2,LGALS1,LYZ2
gene	TRUE	0.0002	1524	43	15	0.349	0.01	GO:0006952	BP	6	defense response	3	CCL6,CCL9,NFKBIA,IFITM3,PF4,NFKBIZ,CCL7,TGM2,THBS1,RPS19,CCR2,CD14,CXCL2,IFITM2,LYZ2
gene	TRUE	5.48e-06	646	43	12	0.279	0.019	GO:0006954	BP	6	inflammatory response	4	CCL6,CCL9,NFKBIA,PF4,NFKBIZ,CCL7,TGM2,THBS1,RPS19,CCR2,CD14,CXCL2
gene	TRUE	0.00112	1494	43	14	0.326	0.009	GO:0006955	BP	6	immune response	2	CCL6,CCL9,NFKBIA,IFITM3,PF4,NFKBIZ,CCL7,THBS1,RPS19,CCR2,CD14,CXCL2,IFITM2,LGALS1
gene	TRUE	0.0165	2759	43	17	0.395	0.006	GO:0070887	BP	6	cellular response to chemical stimulus	1	CRIP1,CCL6,CCL9,NFKBIA,FOS,PIM1,DUSP1,IFITM3,PF4,CCL7,EGR1,THBS1,RPS19,CCR2,CD14,CXCL2,LGALS1
gene	TRUE	0.0304	2267	43	15	0.349	0.007	GO:0071310	BP	6	cellular response to organic substance	2	CCL6,CCL9,NFKBIA,FOS,PIM1,DUSP1,IFITM3,PF4,CCL7,EGR1,THBS1,CCR2,CD14,CXCL2,LGALS1
gene	TRUE	0.00454	784	43	10	0.233	0.013	GO:0071345	BP	6	cellular response to cytokine stimulus	3	CCL6,CCL9,NFKBIA,IFITM3,PF4,CCL7,EGR1,THBS1,CCR2,CXCL2
gene	TRUE	0.00392	104	43	5	0.116	0.048	GO:0071347	BP	6	cellular response to interleukin-1	4	CCL6,CCL9,CCL7,EGR1,CXCL2
gene	TRUE	4.09e-05	88	43	6	0.14	0.068	GO:1990869	BP	6	cellular response to chemokine	4	CCL6,CCL9,PF4,CCL7,CCR2,CXCL2
gene	TRUE	0.000225	422	43	9	0.209	0.021	GO:0019221	BP	6	cytokine-mediated signaling pathway	4	CCL6,CCL9,NFKBIA,IFITM3,PF4,CCL7,EGR1,CCR2,CXCL2
gene	TRUE	2.48e-05	81	43	6	0.14	0.074	GO:0070098	BP	6	chemokine-mediated signaling pathway	5	CCL6,CCL9,PF4,CCL7,CCR2,CXCL2
gene	TRUE	0.0157	527	43	8	0.186	0.015	GO:0042330	BP	6	taxis	1	CCL6,CCL9,PF4,CCL7,THBS1,RPS19,CCR2,CXCL2
gene	TRUE	0.0153	525	43	8	0.186	0.015	GO:0006935	BP	6	chemotaxis	2	CCL6,CCL9,PF4,CCL7,THBS1,RPS19,CCR2,CXCL2
gene	TRUE	0.00352	5662	43	26	0.605	0.005	GO:0048518	BP	6	positive regulation of biological process	1	ODC1,CCL6,CCL9,UBB,BTG2,NFKBIA,FOS,SUB1,PIM1,DUSP1,PF4,ANXA2,NFKBIZ,CCL7,TGM2,EGR1,THBS1,RPS19,S100A10,MARCKSL1,CCR2,CD14,IER2,CXCL2,GDA,LGALS1
gene	TRUE	0.00197	5102	43	25	0.581	0.005	GO:0048522	BP	6	positive regulation of cellular process	2	ODC1,CCL6,CCL9,UBB,BTG2,NFKBIA,FOS,SUB1,PIM1,DUSP1,PF4,ANXA2,NFKBIZ,CCL7,TGM2,EGR1,THBS1,S100A10,MARCKSL1,CCR2,CD14,IER2,CXCL2,GDA,LGALS1
gene	TRUE	0.00284	936	43	11	0.256	0.012	GO:0002684	BP	6	positive regulation of immune system process	1	NFKBIA,FOS,PF4,NFKBIZ,CCL7,THBS1,RPS19,CCR2,CD14,CXCL2,LGALS1
gene	TRUE	0.00752	1035	43	11	0.256	0.011	GO:0051707	BP	6	response to other organism	1	ODC1,NFKBIA,FOS,IFITM3,PF4,RPS19,CD14,CXCL2,IFITM2,LYZ2,IFI27L2A
gene	TRUE	0.00504	313	43	7	0.163	0.022	GO:0050900	BP	6	leukocyte migration	1	CCL6,CCL9,PF4,CCL7,RPS19,CCR2,CXCL2
gene	TRUE	0.00013	182	43	7	0.163	0.038	GO:0097529	BP	6	myeloid leukocyte migration	2	CCL6,CCL9,PF4,CCL7,RPS19,CCR2,CXCL2
gene	TRUE	0.0109	128	43	5	0.116	0.039	GO:0097530	BP	6	granulocyte migration	3	CCL6,CCL9,PF4,CCL7,CXCL2
gene	TRUE	0.00431	106	43	5	0.116	0.047	GO:1990266	BP	6	neutrophil migration	4	CCL6,CCL9,PF4,CCL7,CXCL2
gene	TRUE	0.00128	83	43	5	0.116	0.06	GO:0071674	BP	6	mononuclear cell migration	2	CCL6,CCL9,CCL7,RPS19,CCR2
gene	TRUE	0.000102	270	43	8	0.186	0.03	GO:0060326	BP	6	cell chemotaxis	1	CCL6,CCL9,PF4,CCL7,THBS1,RPS19,CCR2,CXCL2
gene	TRUE	0.000224	197	43	7	0.163	0.036	GO:0030595	BP	6	leukocyte chemotaxis	2	CCL6,CCL9,PF4,CCL7,RPS19,CCR2,CXCL2
gene	TRUE	0.00541	111	43	5	0.116	0.045	GO:0071621	BP	6	granulocyte chemotaxis	3	CCL6,CCL9,PF4,CCL7,CXCL2
gene	TRUE	0.00202	91	43	5	0.116	0.055	GO:0030593	BP	6	neutrophil chemotaxis	4	CCL6,CCL9,PF4,CCL7,CXCL2
gene	TRUE	0.000248	60	43	5	0.116	0.083	GO:0002548	BP	6	monocyte chemotaxis	3	CCL6,CCL9,CCL7,RPS19,CCR2
gene	TRUE	0.0169	140	43	5	0.116	0.036	GO:0050921	BP	6	positive regulation of chemotaxis	1	PF4,CCL7,THBS1,CCR2,CXCL2
gene	TRUE	0.0152	63	43	4	0.093	0.063	GO:0048247	BP	6	lymphocyte chemotaxis	1	CCL6,CCL9,CCL7,CCR2
gene	TRUE	0.0434	289	43	6	0.14	0.021	GO:0001664	MF	1	G-protein coupled receptor binding	1	CCL6,CCL9,PF4,CCL7,CCR2,CXCL2
gene	TRUE	6.45e-06	65	43	6	0.14	0.092	GO:0042379	MF	1	chemokine receptor binding	1	CCL6,CCL9,PF4,CCL7,CCR2,CXCL2
gene	TRUE	0.00266	41	43	4	0.093	0.098	GO:0048020	MF	1	CCR chemokine receptor binding	2	CCL6,CCL9,CCL7,CCR2
gene	TRUE	0.000145	54	43	5	0.116	0.093	GO:0008009	MF	1	chemokine activity	1	CCL6,CCL9,PF4,CCL7,CXCL2
gene	TRUE	0.000644	3	5	2	0.4	0.667	CORUM:718	cor	8	TRPV5-S100A10-annexin 2 complex	1	ANXA2,S100A10
gene	TRUE	0.000215	2	5	2	0.4	1	CORUM:719	cor	17	S100A10-annexin 2 complex	1	ANXA2,S100A10
gene	TRUE	0.000286	198	29	7	0.241	0.035	KEGG:04062	keg	18	Chemokine signaling pathway	1	CCL6,CCL9,NFKBIA,PF4,CCL7,CCR2,CXCL2
gene	TRUE	0.0339	298	29	6	0.207	0.02	KEGG:04060	keg	10	Cytokine-cytokine receptor interaction	1	CCL6,CCL9,PF4,CCL7,CCR2,CXCL2
gene	TRUE	0.0201	94	29	4	0.138	0.043	KEGG:04657	keg	9	IL-17 signaling pathway	1	NFKBIA,FOS,CCL7,CXCL2
gene	TRUE	0.0499	14	16	2	0.125	0.143	MIRNA:mmu-miR-376b-3p	mir	11	mmu-miR-376b-3p	1	NFKBIZ,CCR2
gene	TRUE	0.05	9	25	2	0.08	0.222	REAC:R-MMU-8849469	rea	12	PTK6 Regulates RTKs and Their Effectors AKT1 and DOK1	1	UBB,UBA52
gene	TRUE	0.05	9	25	2	0.08	0.222	REAC:R-MMU-8948747	rea	7	Regulation of PTEN localization	1	UBB,UBA52
gene	TRUE	0.0359	42	25	3	0.12	0.071	REAC:R-MMU-5675221	rea	15	Negative regulation of MAPK pathway	1	UBB,DUSP1,UBA52
gene	TRUE	0.00618	1064	25	11	0.44	0.01	REAC:R-MMU-168249	rea	3	Innate Immune System	1	ATOX1,UBB,NFKBIA,FOS,ANXA2,CCR2,FTL1,CD14,CXCL2,LYZ2,UBA52
gene	TRUE	0.00837	153	25	5	0.2	0.033	REAC:R-MMU-168898	rea	3	Toll-Like Receptors Cascades	2	UBB,NFKBIA,FOS,CD14,UBA52
gene	TRUE	0.00861	76	25	4	0.16	0.053	REAC:R-MMU-168176	rea	3	Toll Like Receptor 5 (TLR5) Cascade	3	UBB,NFKBIA,FOS,UBA52
gene	TRUE	0.00695	72	25	4	0.16	0.056	REAC:R-MMU-168164	rea	3	Toll Like Receptor 3 (TLR3) Cascade	3	UBB,NFKBIA,FOS,UBA52
gene	TRUE	0.0116	82	25	4	0.16	0.049	REAC:R-MMU-168181	rea	3	Toll Like Receptor 7/8 (TLR7/8) Cascade	3	UBB,NFKBIA,FOS,UBA52
gene	TRUE	0.014	86	25	4	0.16	0.047	REAC:R-MMU-168138	rea	3	Toll Like Receptor 9 (TLR9) Cascade	3	UBB,NFKBIA,FOS,UBA52
gene	TRUE	0.0116	82	25	4	0.16	0.049	REAC:R-MMU-975155	rea	3	MyD88 dependent cascade initiated on endosome	4	UBB,NFKBIA,FOS,UBA52
gene	TRUE	0.0105	80	25	4	0.16	0.05	REAC:R-MMU-975138	rea	3	TRAF6 mediated induction of NFkB and MAP kinases upon TLR7/8 or 9 activation	5	UBB,NFKBIA,FOS,UBA52
gene	TRUE	0.00861	76	25	4	0.16	0.053	REAC:R-MMU-168142	rea	3	Toll Like Receptor 10 (TLR10) Cascade	3	UBB,NFKBIA,FOS,UBA52
gene	TRUE	0.00861	76	25	4	0.16	0.053	REAC:R-MMU-975871	rea	3	MyD88 cascade initiated on plasma membrane	4	UBB,NFKBIA,FOS,UBA52
gene	TRUE	0.00907	77	25	4	0.16	0.052	REAC:R-MMU-181438	rea	3	Toll Like Receptor 2 (TLR2) Cascade	3	UBB,NFKBIA,FOS,UBA52
gene	TRUE	0.00907	77	25	4	0.16	0.052	REAC:R-MMU-168179	rea	3	Toll Like Receptor TLR1:TLR2 Cascade	4	UBB,NFKBIA,FOS,UBA52
gene	TRUE	0.00907	77	25	4	0.16	0.052	REAC:R-MMU-168188	rea	3	Toll Like Receptor TLR6:TLR2 Cascade	4	UBB,NFKBIA,FOS,UBA52
gene	TRUE	0.00193	113	25	5	0.2	0.044	REAC:R-MMU-166016	rea	3	Toll Like Receptor 4 (TLR4) Cascade	3	UBB,NFKBIA,FOS,CD14,UBA52
gene	TRUE	0.000738	93	25	5	0.2	0.054	REAC:R-MMU-166166	rea	3	MyD88-independent TLR4 cascade	4	UBB,NFKBIA,FOS,CD14,UBA52
gene	TRUE	0.000738	93	25	5	0.2	0.054	REAC:R-MMU-937061	rea	3	TRIF(TICAM1)-mediated TLR4 signaling	5	UBB,NFKBIA,FOS,CD14,UBA52
gene	TRUE	0.00431	21	25	3	0.12	0.143	REAC:R-MMU-937041	rea	3	IKK complex recruitment mediated by RIP1	6	UBB,CD14,UBA52
gene	TRUE	0.00149	15	25	3	0.12	0.2	REAC:R-MMU-937072	rea	3	TRAF6-mediated induction of TAK1 complex within TLR4 complex	6	UBB,CD14,UBA52
gene	TRUE	0.00222	17	25	3	0.12	0.176	REAC:R-MMU-936964	rea	3	Activation of IRF3/IRF7 mediated by TBK1/IKK epsilon	6	UBB,CD14,UBA52
gene	TRUE	0.00907	77	25	4	0.16	0.052	REAC:R-MMU-166058	rea	3	MyD88:Mal cascade initiated on plasma membrane	4	UBB,NFKBIA,FOS,UBA52
gene	TRUE	0.0334	41	25	3	0.12	0.073	REAC:R-MMU-1834949	rea	3	Cytosolic sensors of pathogen-associated DNA	2	UBB,NFKBIA,UBA52
gene	TRUE	0.0389	8	25	2	0.08	0.25	REAC:R-MMU-9010553	rea	13	Regulation of expression of SLITs and ROBOs	1	UBB,UBA52
gene	TRUE	0.05	9	25	2	0.08	0.222	REAC:R-MMU-444473	rea	14	Formyl peptide receptors bind formyl peptides and many other ligands	1	CCL6,CCL9
gene	TRUE	0.0389	8	25	2	0.08	0.25	REAC:R-MMU-1253288	rea	2	Downregulation of ERBB4 signaling	1	UBB,UBA52
gene	TRUE	0.00183	16	25	3	0.12	0.188	REAC:R-MMU-193639	rea	5	p75NTR signals via NF-kB	1	UBB,NFKBIA,UBA52
gene	TRUE	0.000939	13	25	3	0.12	0.231	REAC:R-MMU-209560	rea	5	NF-kB is activated and signals survival	2	UBB,NFKBIA,UBA52
