# Supplementary material for: Commensal microbiota drive the functional diversification of colon macrophages
Source: Mucosal Immunol. 2019 Nov 26;13(2):216–29. doi: 10.1038/s41385-019-0228-3 (PMC7039809; doi:10.1038/s41385-019-0228-3)
Supplement: Supplementary file 4 — Supplementary Table 3 [file 41385_2019_228_MOESM4_ESM.xlsx]

## Sheet: DEGs_C6vsC4
Supplementary Table 3-1
DEGs C6 vs C4
gene	p_val	avg_logFC	pct.1	pct.2	p_val_adj
Ccl7	9.85868e-118	2.68358	0.537	0.057	1.38179e-113
Ccl2	5.05499e-95	2.50462	0.391	0.016	7.08507e-91
F13a1	1.07847e-104	2.16598	0.406	0.007	1.51158e-100
Cd163	1.24971e-57	1.84028	0.243	0.006	1.7516e-53
Ahnak	6.46443e-91	1.74739	0.591	0.161	9.06055e-87
Hspa1a	2.37267e-54	1.73012	0.427	0.121	3.32553e-50
Hspa1b	1.88619e-68	1.65434	0.5	0.139	2.64368e-64
Lyve1	3.76116e-50	1.64484	0.199	0	5.27164e-46
Retnla	3.99892e-08	1.61091	0.106	0.041	0.000560488
Gdf15	1.45705e-46	1.5984	0.319	0.064	2.0422e-42
Ccl8	1.89132e-26	1.49822	0.161	0.022	2.65088e-22
Gas6	2.54817e-46	1.4295	0.254	0.029	3.57152e-42
Pf4	1.96109e-90	1.40239	0.717	0.285	2.74866e-86
Marcksl1	1.91687e-49	1.39825	0.309	0.049	2.68669e-45
Cd36	1.57979e-49	1.33245	0.339	0.067	2.21424e-45
Wwp1	2.00588e-39	1.32241	0.257	0.044	2.81144e-35
Cbr2	4.70289e-34	1.25273	0.147	0.004	6.59158e-30
Ctsd	1.75669e-52	1.24436	0.497	0.18	2.46217e-48
Atf3	7.64624e-32	1.2403	0.267	0.069	1.0717e-27
S100a10	2.83718e-34	1.23605	0.253	0.054	3.97659e-30
Hbegf	3.33681e-30	1.17323	0.173	0.02	4.67688e-26
Cfh	4.5297e-31	1.16701	0.186	0.024	6.34883e-27
Igf1	1.44821e-31	1.1539	0.156	0.011	2.02982e-27
Pmp22	6.42757e-36	1.12434	0.327	0.092	9.00888e-32
Mrc1	1.22836e-68	1.1066	0.734	0.394	1.72167e-64
Igfbp4	5.22259e-27	1.09675	0.157	0.019	7.31999e-23
Stab1	5.3513e-30	1.0776	0.257	0.065	7.50038e-26
Ccl4	5.07042e-13	1.07517	0.107	0.025	7.1067e-09
Slfn5	8.40858e-21	1.07249	0.173	0.041	1.17855e-16
Hmox1	1.40199e-35	1.06657	0.384	0.135	1.96503e-31
Maf	8.43311e-27	1.0053	0.336	0.132	1.18199e-22
Serpinb6a	3.68009e-26	1.00358	0.18	0.031	5.15801e-22
Nop58	1.09649e-16	0.977565	0.29	0.14	1.53684e-12
AI607873	5.64172e-27	0.972067	0.364	0.152	7.90744e-23
Mt2	2.37049e-18	0.955369	0.184	0.054	3.32247e-14
Icam1	2.61898e-21	0.949036	0.229	0.073	3.67077e-17
Eps8	2.68621e-21	0.935702	0.146	0.025	3.76499e-17
Bag3	9.05518e-13	0.929559	0.166	0.063	1.26917e-08
Ccl6	2.88744e-19	0.924631	0.326	0.155	4.04704e-15
Nrp2	5.24675e-22	0.916702	0.189	0.046	7.35384e-18
Egr1	5.5285e-11	0.899885	0.14	0.051	7.74875e-07
Fcrls	1.19033e-21	0.872473	0.201	0.053	1.66836e-17
Lgals1	1.40179e-18	0.864678	0.297	0.139	1.96475e-14
Alox5ap	3.34952e-20	0.860575	0.136	0.022	4.69468e-16
Nupr1	5.31461e-19	0.854588	0.111	0.014	7.44895e-15
Wfdc17	5.84118e-10	0.83508	0.249	0.139	8.187e-06
Ifi203	1.18905e-11	0.832922	0.139	0.049	1.66657e-07
Pdgfa	7.48167e-16	0.820399	0.261	0.117	1.04863e-11
Blnk	4.35149e-14	0.809047	0.191	0.075	6.09904e-10
Sh3bp5	1.03029e-15	0.79932	0.137	0.034	1.44406e-11
Plec	7.62719e-20	0.787636	0.133	0.021	1.06903e-15
Jund	4.02798e-37	0.770049	0.663	0.41	5.64562e-33
Cfp	8.47299e-12	0.763267	0.256	0.139	1.18757e-07
S100a6	6.7858e-14	0.756573	0.206	0.084	9.51098e-10
Raph1	2.38278e-14	0.755674	0.127	0.032	3.33971e-10
Stk40	8.51166e-16	0.755251	0.209	0.078	1.19299e-11
Ccl9	7.72931e-15	0.748615	0.203	0.078	1.08334e-10
P2rx7	3.76316e-14	0.74537	0.184	0.068	5.27444e-10
Emp3	2.5789e-14	0.743367	0.216	0.089	3.61459e-10
Vcam1	2.9134e-15	0.741256	0.287	0.136	4.08342e-11
Ifi204	6.80184e-13	0.732303	0.189	0.077	9.53346e-09
Tubb6	7.76978e-10	0.725483	0.203	0.104	1.08901e-05
Cflar	6.32298e-16	0.724276	0.273	0.124	8.86229e-12
Vim	2.9938e-32	0.722833	0.656	0.422	4.19611e-28
Timp2	6.81508e-15	0.719475	0.257	0.117	9.55201e-11
Map2k3	1.35923e-14	0.71624	0.207	0.083	1.90509e-10
Nrp1	1.92254e-17	0.71536	0.287	0.126	2.69463e-13
Ankrd12	8.37932e-22	0.714127	0.443	0.235	1.17445e-17
Ccnd2	4.30226e-11	0.713189	0.189	0.083	6.03005e-07
Tlr2	3.44678e-10	0.706106	0.176	0.08	4.83101e-06
Nfkbia	3.00534e-27	0.693959	0.611	0.387	4.21228e-23
Dnajb1	1.51076e-11	0.691721	0.176	0.073	2.11748e-07
Eif1a	1.28548e-11	0.677632	0.3	0.173	1.80173e-07
D17H6S56E-5	1.35267e-08	0.671691	0.113	0.043	0.00018959
Iqgap2	1.93521e-13	0.670798	0.129	0.035	2.71239e-09
Il17ra	2.16194e-12	0.670517	0.13	0.04	3.03018e-08
Hsph1	5.00276e-19	0.669997	0.597	0.425	7.01186e-15
Cebpb	1.14879e-21	0.662753	0.579	0.393	1.61014e-17
Glul	2.42003e-10	0.656272	0.27	0.156	3.39191e-06
Snx8	1.36033e-10	0.654408	0.184	0.083	1.90664e-06
Nfic	4.81891e-13	0.6472	0.133	0.039	6.75418e-09
Kdm6b	1.28875e-18	0.646048	0.54	0.367	1.80631e-14
Lima1	2.59455e-12	0.638325	0.126	0.037	3.63652e-08
Klf4	5.00511e-09	0.636873	0.187	0.094	7.01516e-05
Rock2	9.69153e-10	0.62986	0.244	0.136	1.35837e-05
Emp1	6.01721e-10	0.629621	0.254	0.146	8.43373e-06
Mat2a	4.01098e-13	0.629095	0.309	0.168	5.62179e-09
Rgl1	4.96171e-13	0.627131	0.206	0.086	6.95434e-09
Dnaja1	2.84902e-24	0.624646	0.696	0.505	3.99318e-20
Slfn2	1.63302e-16	0.61403	0.517	0.359	2.28884e-12
Lmna	1.80929e-19	0.612507	0.503	0.302	2.5359e-15
Myo5a	7.25414e-12	0.606971	0.3	0.167	1.01674e-07
Trip11	2.13304e-07	0.603261	0.144	0.07	0.00298967
Ehd4	4.49526e-12	0.597284	0.279	0.146	6.30055e-08
Bach1	4.4675e-12	0.596934	0.38	0.244	6.26164e-08
Casp4	2.32776e-09	0.585172	0.173	0.08	3.26258e-05
Dusp3	7.23311e-10	0.582117	0.263	0.15	1.01379e-05
Jmjd1c	1.38363e-11	0.57928	0.234	0.116	1.9393e-07
Zbtb7a	4.4318e-10	0.57877	0.214	0.108	6.21162e-06
Rn45s	7.89144e-13	0.578316	0.883	0.842	1.10606e-08
Ccnd1	6.2656e-10	0.57433	0.104	0.032	8.78186e-06
Fam214b	1.80427e-10	0.574317	0.113	0.035	2.52887e-06
Cxcl2	3.81764e-06	0.573357	0.427	0.336	0.0535081
Hes1	2.79703e-06	0.571431	0.101	0.045	0.0392032
Hsp90aa1	8.67077e-28	0.565867	0.86	0.782	1.2153e-23
Mndal	1.66816e-06	0.552902	0.204	0.126	0.0233809
Trim30a	4.28016e-06	0.552702	0.116	0.056	0.0599907
Dek	3.10568e-08	0.552217	0.284	0.183	0.000435291
Tagln2	1.27806e-09	0.550432	0.304	0.187	1.79134e-05
Trib1	3.23034e-07	0.548365	0.23	0.14	0.00452765
Nr4a1	1.04516e-06	0.545052	0.101	0.043	0.0146489
Baz1a	1.79656e-08	0.540239	0.27	0.168	0.000251806
Ier3	2.49803e-07	0.53951	0.264	0.172	0.00350124
Anxa2	8.90718e-09	0.539272	0.169	0.081	0.000124843
Nop14	6.38131e-09	0.529172	0.184	0.091	8.94405e-05
Id2	1.06349e-09	0.524192	0.346	0.22	1.49059e-05
Sepp1	1.08323e-27	0.522618	0.787	0.649	1.51826e-23
Oxct1	3.21484e-06	0.516414	0.146	0.078	0.0450592
Serinc3	1.6166e-18	0.51434	0.623	0.449	2.26582e-14
Metrnl	2.32633e-07	0.514071	0.207	0.118	0.00326058
Cndp2	5.28423e-07	0.513041	0.284	0.196	0.00740638
Birc3	2.09142e-06	0.512168	0.156	0.084	0.0293133
Fam129b	8.59448e-08	0.511608	0.11	0.044	0.0012046
Fam111a	1.70234e-06	0.510869	0.117	0.054	0.02386
Atf4	1.14476e-11	0.503741	0.386	0.247	1.60449e-07
Tns1	2.17101e-08	0.502913	0.117	0.046	0.000304289
Jak1	1.01439e-07	0.502904	0.293	0.189	0.00142177
Ifitm3	1.07628e-09	0.501559	0.191	0.089	1.50851e-05
Hspa8	9.77295e-23	0.500051	0.741	0.583	1.36978e-18
Fcgrt	8.8976e-07	0.49404	0.153	0.08	0.0124709
Mef2c	2.34626e-06	0.492437	0.239	0.154	0.0328852
Pcyt1a	4.77644e-07	0.491128	0.2	0.116	0.00669466
St13	8.73829e-10	0.490212	0.289	0.168	1.22476e-05
Mafk	3.31906e-07	0.490076	0.134	0.063	0.004652
Ankhd1	1.56997e-05	0.488898	0.196	0.124	0.220046
Slc11a2	1.92167e-06	0.488404	0.141	0.073	0.0269341
Chd4	8.10395e-09	0.487917	0.309	0.194	0.000113585
Ncl	1.04131e-20	0.483663	0.797	0.687	1.4595e-16
Ap1b1	9.63498e-08	0.482997	0.141	0.065	0.00135044
Abl2	2.22974e-05	0.482733	0.14	0.079	0.31252
Ptpn1	8.12216e-07	0.482317	0.293	0.203	0.011384
Slc20a1	7.52693e-06	0.482141	0.126	0.065	0.105497
Anp32a	3.54478e-06	0.480711	0.259	0.175	0.0496836
Mapk6	6.68724e-07	0.476973	0.134	0.065	0.00937284
Kif1b	1.27384e-05	0.473431	0.187	0.116	0.178542
Hook3	1.06963e-06	0.47063	0.104	0.045	0.014992
Pid1	4.58748e-06	0.469599	0.106	0.049	0.0642981
Ophn1	2.38685e-05	0.469397	0.101	0.05	0.334541
Cd93	3.03113e-09	0.466076	0.456	0.347	4.24843e-05
Peli1	1.29239e-05	0.466037	0.151	0.085	0.181141
Ralgds	9.44532e-07	0.464964	0.204	0.121	0.0132386
Rhbdf2	2.51932e-07	0.463148	0.106	0.043	0.00353108
Hsp90ab1	4.4234e-32	0.453425	0.944	0.905	6.19983e-28
App	2.15823e-09	0.453253	0.376	0.257	3.02497e-05
Phlda1	2.43593e-05	0.449308	0.117	0.06	0.34142
Zcchc6	3.38683e-05	0.448395	0.214	0.142	0.474699
Hspd1	2.66096e-09	0.446114	0.48	0.357	3.7296e-05
Fcho2	1.8056e-05	0.445286	0.154	0.089	0.253073
Wsb1	1.30544e-05	0.441447	0.19	0.117	0.182971
Eif3a	3.95715e-16	0.44064	0.739	0.614	5.54635e-12
Ap2a2	7.21509e-06	0.436876	0.116	0.057	0.101127
Lcp2	3.09371e-05	0.435154	0.114	0.059	0.433615
Grn	3.54834e-09	0.433354	0.431	0.318	4.97335e-05
Mef2a	0.000118428	0.431012	0.189	0.123	1
Zranb2	8.04941e-06	0.430868	0.151	0.083	0.112821
Lfng	1.12651e-07	0.428472	0.109	0.043	0.00157892
Cltc	1.18687e-05	0.425514	0.31	0.231	0.166351
Tubb5	1.55583e-05	0.425294	0.143	0.08	0.218065
Adgre5	0.00027322	0.423022	0.219	0.158	1
Tsc22d3	1.67299e-05	0.422453	0.176	0.105	0.234487
Tuba1b	1.23125e-05	0.422447	0.13	0.069	0.172572
Stat3	2.83094e-06	0.422303	0.353	0.264	0.0396785
Crip1	8.80989e-09	0.420573	0.486	0.383	0.000123479
Anp32b	5.09534e-07	0.419749	0.307	0.21	0.00714163
Cstb	7.91893e-09	0.418072	0.489	0.376	0.000110992
Arid5a	0.00119826	0.417122	0.116	0.073	1
Rabep1	5.85859e-06	0.414926	0.184	0.109	0.0821139
Sbno2	2.20863e-05	0.412902	0.171	0.104	0.309562
Aplp2	3.35261e-06	0.412709	0.181	0.105	0.0469902
Tpm3	1.04979e-09	0.412502	0.567	0.468	1.47139e-05
Zrsr2	1.46979e-06	0.411659	0.156	0.082	0.0206006
Sde2	0.0011783	0.409859	0.121	0.078	1
Cd83	5.85751e-15	0.408564	0.689	0.544	8.20988e-11
Zswim6	4.77836e-06	0.40822	0.187	0.111	0.0669735
Capg	9.37003e-05	0.407631	0.11	0.058	1
Etv3	7.35356e-05	0.406602	0.334	0.26	1
Nisch	0.000309541	0.405485	0.107	0.061	1
Tle4	6.48547e-06	0.404839	0.12	0.059	0.0909003
Mafg	6.73439e-05	0.404048	0.211	0.142	0.943893
Prrc2c	2.17601e-07	0.404028	0.433	0.326	0.0030499
Csrnp1	1.96767e-05	0.403854	0.121	0.063	0.275789
C5ar1	2.51387e-07	0.403221	0.347	0.241	0.00352344
Smc4	0.00038502	0.402981	0.114	0.067	1
Plekhm2	0.000303215	0.402327	0.137	0.084	1
Atp6v1b2	0.000461548	0.398887	0.199	0.143	1
Gnl3	9.07638e-07	0.396932	0.253	0.156	0.0127215
Top1	6.80537e-08	0.396576	0.563	0.472	0.000953841
Serpinb8	0.000904148	0.396072	0.127	0.081	1
Zfand2a	0.000524791	0.395009	0.113	0.067	1
Luc7l3	1.02097e-05	0.395006	0.251	0.166	0.143099
Cxcl1	0.0314424	0.394963	0.147	0.115	1
Sdc4	9.84255e-09	0.390335	0.536	0.425	0.000137953
Sept7	8.61172e-06	0.390279	0.294	0.209	0.120702
Hdgf	0.00586951	0.388982	0.17	0.129	1
Ccdc88a	0.000358	0.387696	0.194	0.135	1
Cpeb4	0.000154201	0.387244	0.161	0.102	1
Vat1	4.99407e-06	0.386104	0.109	0.05	0.0699968
Mcl1	3.46747e-08	0.384914	0.56	0.463	0.000486
Lpin2	5.46173e-05	0.384358	0.213	0.141	0.765516
Actb	2.29479e-26	0.383629	0.941	0.909	3.21638e-22
Eea1	1.01631e-07	0.380554	0.306	0.196	0.00142446
Jdp2	4.64296e-05	0.379491	0.266	0.189	0.650758
Arih1	0.00307483	0.378909	0.104	0.066	1
Abca9	0.0010997	0.376867	0.121	0.077	1
Itgam	7.44749e-06	0.376435	0.313	0.226	0.104384
Utp14a	3.07401e-05	0.375727	0.13	0.071	0.430854
Ddit3	0.00203872	0.375257	0.219	0.166	1
Ctnnb1	0.000231246	0.372607	0.144	0.089	1
Runx1	0.000588754	0.370427	0.199	0.14	1
Neat1	6.21972e-06	0.370261	0.254	0.168	0.0871756
Dnajc21	0.000353041	0.365489	0.11	0.063	1
Plekho2	8.15957e-07	0.365237	0.174	0.094	0.0114364
Smc1a	0.000289231	0.360489	0.223	0.158	1
Nrros	1.21373e-05	0.360172	0.169	0.098	0.170116
Fam21	9.97593e-07	0.357862	0.163	0.085	0.0139823
Tln1	3.43381e-06	0.357346	0.311	0.216	0.0481283
Nme2	0.000512394	0.356163	0.201	0.144	1
Fnip1	3.90867e-06	0.355718	0.333	0.236	0.054784
Ptpn2	0.000344317	0.352028	0.144	0.09	1
Ap3d1	3.47539e-05	0.351808	0.221	0.147	0.48711
Lilrb4a	1.79839e-05	0.348691	0.466	0.384	0.252063
Ugcg	0.00288797	0.347295	0.12	0.079	1
Nol7	0.00716633	0.347283	0.141	0.103	1
Pitpnc1	0.000596383	0.346691	0.127	0.079	1
Clip1	0.00116588	0.345334	0.134	0.087	1
Sertad1	7.38511e-05	0.34526	0.117	0.063	1
Zfp36l1	0.00500338	0.341536	0.194	0.147	1
Sdc3	0.0020649	0.339795	0.113	0.071	1
Cyth4	0.0022873	0.338058	0.17	0.121	1
Ilf3	0.00186015	0.337877	0.143	0.096	1
Notch1	0.00232422	0.337864	0.136	0.09	1
Gadd45b	4.16083e-05	0.334894	0.256	0.175	0.583182
Snx6	0.00891582	0.334262	0.134	0.096	1
Cst3	1.37048e-07	0.333498	0.664	0.593	0.00192087
Mfsd1	0.000113072	0.333076	0.273	0.201	1
Actn4	0.0150686	0.332225	0.134	0.099	1
Susd6	0.00811714	0.330065	0.143	0.104	1
Dhx9	0.0203192	0.329977	0.101	0.072	1
Iws1	0.000737582	0.327576	0.11	0.065	1
C3ar1	2.25112e-05	0.327333	0.349	0.264	0.315517
Ddx21	3.9793e-06	0.326738	0.32	0.22	0.0557739
Rell1	0.00410768	0.326277	0.103	0.065	1
Lilr4b	0.000385149	0.32591	0.429	0.37	1
Nras	0.00156267	0.325593	0.103	0.062	1
Fosl2	0.000986388	0.324559	0.229	0.169	1
Sgpl1	0.00122669	0.323786	0.216	0.159	1
Rbbp6	0.000100501	0.322872	0.343	0.266	1
Fus	0.000580894	0.322749	0.266	0.202	1
Gls	0.00145056	0.32217	0.107	0.065	1
Pltp	0.000192428	0.322168	0.179	0.115	1
Sod2	0.000477445	0.321469	0.124	0.075	1
Golga4	0.00176412	0.321426	0.246	0.188	1
Socs3	0.00907228	0.320353	0.189	0.147	1
Rab7b	6.35118e-06	0.319759	0.479	0.395	0.0890181
Clta	1.83672e-05	0.31859	0.354	0.263	0.257434
Hivep2	0.00201246	0.318272	0.119	0.076	1
Aldh2	0.00826961	0.316957	0.127	0.089	1
Zfand5	0.000902559	0.315822	0.296	0.23	1
Denr	0.000875398	0.314611	0.143	0.091	1
Chd1	0.00145839	0.311622	0.163	0.112	1
Naa50	0.0029644	0.311492	0.199	0.149	1
Pepd	0.000822452	0.31098	0.11	0.065	1
Fnip2	0.00302184	0.310223	0.153	0.107	1
Gtpbp4	0.00607655	0.307421	0.146	0.104	1
Clec4d	0.0101451	0.306053	0.133	0.095	1
Trip12	0.00439488	0.303642	0.113	0.075	1
Atp6v1a	2.20528e-05	0.303538	0.387	0.308	0.309092
Atp6v1h	0.000247889	0.302836	0.113	0.063	1
Cln8	0.00430716	0.302511	0.143	0.1	1
Gas7	0.00107874	0.302035	0.137	0.088	1
Slc38a2	0.00054624	0.300598	0.227	0.165	1
Junb	0.000151101	0.300507	0.501	0.437	1
Plagl2	0.00815206	0.29983	0.121	0.084	1
Dst	0.000527162	0.298603	0.146	0.093	1
Furin	0.00899877	0.298591	0.117	0.081	1
Zc3h12a	0.000946381	0.29831	0.131	0.083	1
Psmb4	0.0064732	0.297674	0.16	0.118	1
Lamp1	1.45003e-06	0.297301	0.533	0.44	0.0203236
Mdm2	0.0307125	0.296994	0.146	0.114	1
Srsf2	0.000382337	0.296784	0.286	0.217	1
Jun	0.0772224	0.296652	0.169	0.141	1
Rbpj	0.00211409	0.294388	0.106	0.065	1
Il6ra	0.00134646	0.293032	0.141	0.092	1
Ubn1	0.00327437	0.29061	0.279	0.225	1
Dab2	0.000570575	0.289972	0.469	0.4	1
Crebbp	0.00824962	0.288766	0.124	0.086	1
Smc6	0.00120733	0.288465	0.126	0.08	1
Zmiz1	0.00466683	0.288086	0.124	0.083	1
Hnrnph1	0.00626148	0.287955	0.17	0.125	1
Maff	0.0110065	0.287897	0.119	0.083	1
Sfpq	0.000468723	0.287755	0.367	0.298	1
Gtf2h1	0.0155479	0.287513	0.131	0.096	1
Slc6a6	0.000293562	0.286998	0.344	0.269	1
Pcm1	0.00436443	0.286905	0.109	0.07	1
Snx3	0.00598888	0.286663	0.191	0.145	1
Pdxk	0.0905469	0.286535	0.163	0.14	1
Rb1cc1	0.0114121	0.283482	0.119	0.083	1
Rap1b	0.000293292	0.283375	0.391	0.324	1
Fxr1	0.0053114	0.283206	0.12	0.081	1
Dusp1	0.000829849	0.282686	0.349	0.283	1
Ash1l	0.000932117	0.282069	0.144	0.092	1
Mt1	2.85697e-06	0.281433	0.723	0.665	0.0400433
Wbp5	0.00343446	0.280439	0.277	0.227	1
Pabpn1	0.0323936	0.280146	0.167	0.132	1
Zfp36	0.00300851	0.279802	0.297	0.246	1
Ripk1	0.0207385	0.279694	0.109	0.078	1
Ehd1	0.000642611	0.279231	0.267	0.203	1
Vps18	0.0307302	0.278908	0.124	0.094	1
Rab1	0.00308325	0.277665	0.213	0.16	1
Ggnbp2	0.000263197	0.277107	0.194	0.129	1
Nolc1	0.0792901	0.276906	0.176	0.149	1
Klf6	0.000306917	0.275849	0.63	0.595	1
Smarca2	0.0258896	0.274847	0.129	0.096	1
Zfhx3	0.068171	0.27426	0.221	0.195	1
Tcf4	0.000927942	0.274241	0.25	0.19	1
Tacc1	0.0327651	0.273364	0.129	0.098	1
Nucks1	0.0181362	0.273151	0.137	0.101	1
Mgl2	0.114433	0.271782	0.177	0.154	1
Cebpz	0.00551999	0.270245	0.166	0.12	1
Ly6e	0.0376338	0.270139	0.276	0.241	1
Tbxas1	0.0268283	0.269284	0.119	0.088	1
Caprin1	0.0175025	0.2691	0.116	0.083	1
Zfp106	0.0434063	0.269029	0.211	0.179	1
Hnrnpm	0.000671112	0.268202	0.436	0.377	1
Rps24	3.57041e-06	0.267196	0.549	0.471	0.0500429
Tuba1c	0.0247488	0.266747	0.199	0.161	1
Cltb	0.0110944	0.265267	0.104	0.071	1
Gas2l3	0.0404347	0.265214	0.157	0.125	1
Zdhhc20	0.0221502	0.264435	0.107	0.077	1
Rpl8	0.000313132	0.264187	0.459	0.398	1
Kmt2e	0.0107171	0.263549	0.19	0.148	1
Chmp4b	0.0314075	0.263014	0.343	0.308	1
Rars	0.0495636	0.262883	0.159	0.128	1
Xist	0.000387732	0.261669	0.4	0.322	1
Vps35	0.00984636	0.261323	0.114	0.079	1
Tmem256	0.00694191	0.260666	0.176	0.13	1
1110007C09Rik	0.0010782	0.258365	0.179	0.121	1
Rhob	0.0585065	0.258114	0.11	0.084	1
Tceb1	0.153959	0.257368	0.111	0.093	1
Pik3r5	0.0766065	0.257262	0.129	0.103	1
Mapkapk2	0.0131787	0.256514	0.217	0.174	1
Npm1	0.004269	0.255981	0.334	0.289	1
Nfkbib	0.00572875	0.255273	0.133	0.091	1
Gspt1	0.000782342	0.253857	0.131	0.082	1
Cwc15	0.0239974	0.253003	0.151	0.117	1
Hmgn1	0.00225323	0.252876	0.121	0.078	1
Rplp1	9.90572e-07	0.252574	0.679	0.627	0.0138839
Dnaja2	0.0210168	0.251284	0.16	0.124	1
Grb2	0.000131012	-0.250729	0.246	0.333	1
Gdi2	1.94488e-05	-0.254731	0.314	0.413	0.272594
Ppt1	0.000682404	-0.255571	0.12	0.18	1
Itgav	0.02923	-0.255825	0.08	0.111	1
Rheb	0.000240593	-0.258287	0.08	0.139	1
BC031181	0.000556227	-0.260694	0.057	0.105	1
Rab8b	6.62409e-06	-0.262796	0.254	0.362	0.0928432
Dad1	0.00270054	-0.263986	0.069	0.112	1
Gpx4	0.000135895	-0.265842	0.056	0.11	1
Tmem14c	0.0134814	-0.269486	0.07	0.104	1
Mbnl2	0.00622504	-0.271499	0.111	0.157	1
Mknk2	0.00485661	-0.272421	0.073	0.114	1
Npl	0.00243825	-0.273433	0.066	0.109	1
Rpn1	4.72986e-05	-0.273539	0.13	0.208	0.662938
Clcn4-2	0.0048208	-0.2772	0.18	0.236	1
Fam105a	0.00161342	-0.278465	0.086	0.135	1
Srrm1	0.00028164	-0.2824	0.25	0.332	1
Arhgef2	0.00226187	-0.284431	0.076	0.121	1
Crlf3	0.00065923	-0.284802	0.066	0.116	1
Tnfaip8	7.22134e-05	-0.284809	0.17	0.251	1
Npc2	3.75618e-07	-0.286857	0.479	0.584	0.00526466
Fosb	2.97472e-05	-0.288483	0.257	0.352	0.416937
Ctsh	3.77878e-05	-0.289865	0.303	0.402	0.529634
Bhlhe40	0.00092522	-0.290316	0.06	0.106	1
Filip1l	0.000521664	-0.291409	0.124	0.189	1
Pdia6	1.23644e-05	-0.294009	0.341	0.441	0.173299
Tmem50b	0.000724829	-0.294195	0.093	0.147	1
Creg1	0.000322555	-0.296373	0.207	0.281	1
Mtpn	0.000392294	-0.297336	0.126	0.189	1
Fos	3.45817e-07	-0.298505	0.256	0.383	0.00484697
D8Ertd738e	1.29825e-05	-0.298618	0.159	0.248	0.181962
Nucb2	0.0016475	-0.299032	0.116	0.169	1
Ucp2	0.000628258	-0.299308	0.076	0.126	1
Tep1	0.000508837	-0.299833	0.057	0.105	1
Ldha	0.00312844	-0.302428	0.131	0.183	1
Arih2	0.00563962	-0.302744	0.101	0.146	1
Ggta1	0.00388328	-0.302764	0.107	0.155	1
Cyth1	0.000109314	-0.303349	0.203	0.284	1
Psmb8	0.000269797	-0.303741	0.174	0.247	1
Gpr132	0.000356927	-0.305241	0.194	0.267	1
Arpc3	1.7326e-07	-0.30548	0.377	0.504	0.00242842
Cnbp	0.00010331	-0.308053	0.22	0.301	1
Fnbp1	0.00106604	-0.30887	0.104	0.158	1
Tmem176b	4.78992e-06	-0.309863	0.274	0.38	0.0671355
Tyrobp	3.36114e-09	-0.310674	0.494	0.609	4.71097e-05
Ptms	5.8216e-06	-0.311339	0.256	0.36	0.0815956
Sla	0.000116306	-0.311943	0.066	0.122	1
Taldo1	5.02568e-05	-0.313387	0.209	0.298	0.7044
Irak2	0.000316866	-0.31504	0.066	0.118	1
Pik3r1	0.00160217	-0.316552	0.156	0.217	1
Cd52	1.8236e-07	-0.31709	0.244	0.366	0.00255595
Pxn	0.00157749	-0.317791	0.096	0.146	1
Hsp90b1	9.6822e-19	-0.318217	0.877	0.946	1.35706e-14
Myl12a	0.000367543	-0.318251	0.137	0.201	1
Ncf2	4.05018e-07	-0.318594	0.284	0.4	0.00567674
Mgat2	0.000117975	-0.318725	0.063	0.119	1
Tbcb	0.000197604	-0.318933	0.111	0.177	1
Srrm2	4.88794e-08	-0.318971	0.334	0.474	0.000685094
P2rx4	6.86255e-05	-0.320133	0.147	0.223	0.961856
Clec4a2	5.82399e-05	-0.32124	0.1	0.17	0.81629
Cd82	2.10828e-05	-0.321275	0.063	0.126	0.295497
Cox8a	0.000450485	-0.325887	0.113	0.173	1
Zfp516	0.00041385	-0.326445	0.073	0.125	1
1810026B05Rik	0.00675608	-0.328192	0.067	0.104	1
Neurl3	2.44721e-05	-0.329903	0.181	0.27	0.343
Ndrg1	0.00441908	-0.331785	0.08	0.121	1
Scp2	0.00531537	-0.333	0.091	0.133	1
Dnajc3	1.37133e-05	-0.333117	0.244	0.342	0.192206
Cd86	4.2452e-08	-0.335161	0.27	0.402	0.000595008
Selk	6.17715e-06	-0.338106	0.226	0.323	0.0865789
Lyz2	8.68383e-08	-0.339315	0.734	0.784	0.00121713
Ak2	0.000620328	-0.340278	0.073	0.123	1
Arl6ip1	6.54284e-06	-0.341173	0.151	0.24	0.0917045
Pdia3	2.74004e-10	-0.343254	0.486	0.628	3.84044e-06
Srsf7	0.000157871	-0.346449	0.106	0.171	1
Traf3	0.000102452	-0.347056	0.063	0.118	1
Pdia4	0.000221418	-0.348019	0.177	0.25	1
Arpp19	0.000141647	-0.349541	0.136	0.206	1
Tgfbr1	0.000118738	-0.349798	0.136	0.208	1
Nmt1	3.15791e-06	-0.350526	0.176	0.274	0.0442613
Arhgap17	8.08915e-05	-0.352273	0.094	0.16	1
Fam178a	1.72844e-05	-0.355389	0.129	0.211	0.242258
Ptprc	7.81985e-10	-0.357459	0.421	0.563	1.09603e-05
Hnrnpll	2.00962e-05	-0.357777	0.071	0.138	0.281669
Runx3	6.97987e-09	-0.358671	0.34	0.483	9.78299e-05
Spcs2	2.90698e-05	-0.36201	0.161	0.243	0.407443
Pten	8.40896e-06	-0.365721	0.104	0.183	0.11786
Nr4a3	8.22344e-07	-0.367097	0.161	0.261	0.011526
Ptgs1	2.89552e-07	-0.372221	0.157	0.262	0.00405836
Ubl3	2.05551e-08	-0.373516	0.209	0.333	0.0002881
Nfil3	5.52423e-06	-0.376329	0.061	0.129	0.0774276
Ccdc23	7.70418e-06	-0.37646	0.089	0.163	0.107982
Cybb	5.48319e-12	-0.380668	0.417	0.589	7.68524e-08
Lrrfip1	2.53699e-09	-0.381972	0.283	0.424	3.55584e-05
Slc30a1	1.85717e-05	-0.383258	0.094	0.166	0.260301
Slc11a1	9.44022e-09	-0.385379	0.179	0.306	0.000132314
Lgals3	1.77967e-13	-0.387251	0.514	0.671	2.49439e-09
Btg1	4.20633e-10	-0.387382	0.257	0.404	5.89559e-06
Ncf4	9.88343e-05	-0.38743	0.104	0.17	1
Nfkbie	3.01636e-05	-0.38911	0.153	0.233	0.422772
Cd63	1.07707e-15	-0.389116	0.569	0.73	1.50962e-11
Braf	1.62576e-05	-0.389299	0.049	0.107	0.227867
Cd300a	2.12307e-07	-0.391325	0.173	0.284	0.00297569
Kpna1	2.10563e-06	-0.39185	0.043	0.106	0.0295125
Lair1	1.86184e-06	-0.398242	0.139	0.233	0.0260956
Dnajb11	8.7161e-07	-0.399174	0.136	0.23	0.0122165
Lpcat2	9.57843e-07	-0.399313	0.119	0.21	0.0134251
Aif1	5.13253e-12	-0.400253	0.44	0.599	7.19376e-08
H2-T23	4.94318e-07	-0.400257	0.096	0.185	0.00692836
H2-DMa	1.19213e-08	-0.402493	0.264	0.396	0.000167089
M6pr	9.13122e-06	-0.405501	0.153	0.238	0.127983
Ctsz	5.95034e-15	-0.405862	0.551	0.696	8.33999e-11
Tmem176a	5.31379e-07	-0.408353	0.156	0.255	0.0074478
Wipf1	4.24186e-06	-0.408419	0.103	0.183	0.0594539
Snx20	5.69215e-07	-0.410734	0.104	0.195	0.00797811
Fam117b	5.08384e-06	-0.412464	0.071	0.142	0.0712551
Vdr	1.74233e-06	-0.414215	0.04	0.103	0.0244205
Dnajb6	2.83954e-06	-0.41787	0.12	0.207	0.039799
Gpr65	2.27146e-09	-0.419275	0.146	0.269	3.18367e-05
Itgb5	9.48063e-08	-0.419738	0.109	0.209	0.00132881
Isg15	1.61437e-05	-0.425241	0.073	0.14	0.22627
Tpd52	1.08656e-12	-0.42594	0.317	0.488	1.52292e-08
Stk11	4.67456e-06	-0.426584	0.064	0.133	0.0655187
Cdk2ap2	2.16097e-05	-0.426714	0.073	0.138	0.302882
Fgl2	6.92237e-07	-0.427658	0.13	0.225	0.00970239
Ell2	4.98343e-07	-0.430115	0.086	0.172	0.00698478
Galnt7	2.43943e-05	-0.433105	0.051	0.109	0.341911
Elovl5	5.09023e-07	-0.434	0.04	0.107	0.00713447
Cd274	6.29435e-08	-0.437699	0.104	0.204	0.000882216
Cd14	4.14565e-24	-0.438069	0.549	0.771	5.81055e-20
Pde4b	7.38028e-10	-0.439385	0.196	0.33	1.03442e-05
Lpar1	1.12545e-07	-0.440625	0.069	0.153	0.00157743
Manf	1.7393e-10	-0.443456	0.291	0.435	2.4378e-06
Rassf3	1.18449e-06	-0.448163	0.123	0.211	0.0166018
Mxi1	4.20035e-07	-0.452198	0.076	0.157	0.00588721
Slc25a3	1.63477e-07	-0.452292	0.257	0.366	0.0022913
Pilra	3.97385e-08	-0.457171	0.037	0.111	0.000556974
Emb	4.05223e-08	-0.458222	0.054	0.137	0.00056796
Ubb	1.497e-15	-0.459865	0.43	0.609	2.09819e-11
Cdc42se2	7.97106e-08	-0.462452	0.124	0.222	0.00111722
Esd	1.50722e-05	-0.463576	0.099	0.171	0.211252
Tlr12	4.00221e-08	-0.4642	0.047	0.125	0.00056095
AF251705	1.02036e-08	-0.469195	0.139	0.251	0.000143013
Prdm1	8.56322e-10	-0.47591	0.083	0.19	1.20022e-05
Clec4n	3.96149e-09	-0.481974	0.201	0.329	5.55242e-05
AW112010	4.6925e-07	-0.484895	0.044	0.113	0.00657701
Ramp3	1.6566e-07	-0.485669	0.049	0.123	0.00232188
Lmnb1	4.08835e-07	-0.486421	0.1	0.188	0.00573023
Fam46a	8.18134e-08	-0.487106	0.076	0.164	0.0011467
Spty2d1	7.3193e-07	-0.487453	0.11	0.199	0.0102587
Rrp1b	3.22182e-06	-0.488549	0.043	0.104	0.045157
Fcgr4	1.6677e-07	-0.492142	0.064	0.146	0.00233745
Itga9	3.32062e-07	-0.493457	0.104	0.194	0.00465418
Ms4a7	4.75163e-22	-0.494744	0.547	0.739	6.65989e-18
Cnot6l	2.46944e-06	-0.498903	0.059	0.126	0.0346116
Slc38a1	2.69108e-09	-0.500214	0.113	0.223	3.77181e-05
Vasp	2.9667e-08	-0.500373	0.091	0.187	0.000415813
Gfpt1	6.78068e-10	-0.503197	0.087	0.198	9.5038e-06
Myl12b	1.19519e-08	-0.505779	0.084	0.183	0.000167517
H2-Aa	3.65734e-75	-0.521743	0.931	0.993	5.12612e-71
Creld2	1.26743e-09	-0.523889	0.139	0.258	1.77643e-05
Acss1	9.18255e-08	-0.527637	0.053	0.13	0.00128703
Smox	1.16572e-10	-0.529176	0.139	0.27	1.63387e-06
Rnf149	1.25643e-20	-0.530051	0.403	0.617	1.76101e-16
Fth1	3.86825e-71	-0.53135	0.964	0.992	5.42174e-67
Sdf2l1	1.27332e-10	-0.53208	0.099	0.217	1.78469e-06
Klra2	2.64368e-09	-0.53591	0.029	0.105	3.70539e-05
Got1	9.18798e-15	-0.539242	0.27	0.442	1.28779e-10
Bcl2a1d	1.91461e-08	-0.543045	0.054	0.138	0.000268352
Bcl2a1b	9.64157e-15	-0.54468	0.184	0.355	1.35136e-10
Ctss	1.79602e-46	-0.545418	0.753	0.918	2.5173e-42
Pmvk	5.17547e-07	-0.54831	0.041	0.108	0.00725394
Aph1c	3.41891e-09	-0.549922	0.046	0.132	4.79194e-05
Bcl2a1a	1.26435e-10	-0.551501	0.059	0.162	1.77211e-06
Arl4c	3.89021e-21	-0.56025	0.336	0.554	5.45252e-17
Ecm1	2.70248e-11	-0.566969	0.19	0.331	3.78779e-07
Tmem123	2.17789e-10	-0.568091	0.073	0.181	3.05253e-06
H2-Eb1	4.15056e-95	-0.568177	0.933	0.993	5.81742e-91
Lactb	2.48986e-09	-0.569454	0.07	0.167	3.48979e-05
Csf2ra	1.41901e-09	-0.575407	0.116	0.228	1.98888e-05
H2-DMb1	1.72652e-13	-0.582356	0.243	0.405	2.41989e-09
Plaur	9.09215e-14	-0.583866	0.18	0.339	1.27436e-09
Gbp8	1.9605e-09	-0.590741	0.027	0.103	2.74783e-05
Ccrl2	1.75262e-09	-0.591824	0.141	0.26	2.45648e-05
Cxcl16	1.83136e-24	-0.597577	0.393	0.634	2.56684e-20
Mmp14	8.33651e-14	-0.602832	0.151	0.307	1.16844e-09
Gm11974	2.20496e-10	-0.603648	0.104	0.219	3.09048e-06
Ifngr1	2.13017e-11	-0.604046	0.129	0.257	2.98565e-07
F11r	4.12899e-10	-0.606441	0.041	0.131	5.78719e-06
Specc1l	1.09153e-12	-0.607398	0.171	0.325	1.52988e-08
Basp1	5.18949e-26	-0.619923	0.396	0.63	7.27358e-22
Igsf8	3.77245e-12	-0.621996	0.046	0.151	5.28747e-08
Cd81	4.41895e-16	-0.625722	0.279	0.45	6.19361e-12
Spint1	5.91644e-09	-0.629605	0.046	0.128	8.29248e-05
Mpeg1	6.66837e-31	-0.635472	0.459	0.708	9.34639e-27
Ptgs2	8.5546e-08	-0.637796	0.043	0.117	0.00119901
Smchd1	4.97752e-11	-0.637975	0.083	0.197	6.97649e-07
Ube2j2	1.55404e-12	-0.650363	0.041	0.148	2.17814e-08
Cd74	2.01145e-112	-0.650448	0.993	1	2.81925e-108
Bpnt1	5.70779e-13	-0.651701	0.014	0.103	8.00004e-09
Slc7a11	3.80212e-11	-0.657999	0.021	0.104	5.32906e-07
Calm1	4.73037e-55	-0.671076	0.81	0.934	6.63009e-51
St8sia4	1.23433e-12	-0.671361	0.061	0.18	1.73004e-08
H2-Ab1	2.81571e-121	-0.671535	0.93	0.999	3.94651e-117
Ece1	9.11307e-13	-0.673345	0.074	0.196	1.27729e-08
Itm2c	4.23975e-17	-0.679408	0.15	0.328	5.94243e-13
Apoe	6.57856e-95	-0.681606	0.974	0.998	9.2205e-91
Malt1	5.95498e-12	-0.685993	0.084	0.204	8.34649e-08
Tnfaip2	5.8256e-26	-0.691505	0.339	0.577	8.16517e-22
Rcbtb2	3.1169e-15	-0.694481	0.084	0.228	4.36865e-11
Smim3	1.48344e-14	-0.697648	0.059	0.187	2.07919e-10
Plbd1	2.90416e-24	-0.704951	0.271	0.51	4.07046e-20
Isy1	1.3075e-15	-0.706083	0.09	0.24	1.83259e-11
Psap	1.09951e-62	-0.712752	0.644	0.888	1.54107e-58
Pmepa1	1.75866e-18	-0.719567	0.184	0.38	2.46494e-14
Csf2rb2	7.50382e-15	-0.719869	0.071	0.209	1.05174e-10
Slc15a3	2.5849e-34	-0.720326	0.439	0.692	3.62299e-30
Gde1	1.46118e-13	-0.728603	0.066	0.19	2.04799e-09
Rgs2	3.16608e-16	-0.737179	0.106	0.266	4.43758e-12
Slco3a1	4.15039e-13	-0.739169	0.036	0.141	5.81718e-09
Pxdc1	1.23104e-18	-0.739202	0.13	0.313	1.72543e-14
Vegfa	2.26759e-16	-0.754377	0.106	0.262	3.17826e-12
Ccr5	3.34851e-15	-0.760728	0.086	0.228	4.69326e-11
Mefv	9.64635e-14	-0.76357	0.053	0.172	1.35203e-09
Gngt2	3.5229e-21	-0.770486	0.094	0.282	4.9377e-17
Sgk1	1.5381e-13	-0.773334	0.067	0.19	2.1558e-09
Eif2b2	1.63197e-13	-0.77791	0.034	0.141	2.28737e-09
Dgat1	3.65516e-18	-0.786583	0.057	0.209	5.12308e-14
Zmynd15	3.59661e-14	-0.79411	0.034	0.144	5.04101e-10
Emd	1.03385e-16	-0.803581	0.093	0.249	1.44905e-12
Cyp4f18	6.30132e-18	-0.804265	0.057	0.206	8.83193e-14
Jmy	1.33965e-17	-0.804375	0.083	0.24	1.87765e-13
Plxdc2	4.98387e-15	-0.822593	0.044	0.167	6.98539e-11
Cadm1	3.57072e-18	-0.832214	0.054	0.203	5.00472e-14
Pla2g7	4.52595e-31	-0.833759	0.284	0.545	6.34357e-27
Stra6l	1.49884e-16	-0.841646	0.02	0.134	2.10077e-12
Gm2a	3.32944e-26	-0.848869	0.151	0.384	4.66654e-22
Antxr2	4.68957e-23	-0.853484	0.119	0.322	6.57291e-19
Epb4.1	3.44847e-20	-0.860348	0.079	0.248	4.83338e-16
Usmg5	6.79626e-24	-0.920809	0.111	0.318	9.52564e-20
Amica1	1.56254e-22	-0.926289	0.104	0.3	2.19005e-18
Cd72	5.19219e-22	-0.959398	0.067	0.245	7.27737e-18
Il1b	2.35103e-43	-0.961475	0.351	0.662	3.29521e-39
Klrb1b	1.02182e-21	-0.970425	0.014	0.153	1.43219e-17
Crem	1.53616e-43	-1.00414	0.263	0.58	2.15308e-39
Itgax	3.83327e-29	-1.04329	0.084	0.308	5.37271e-25
Cwc25	3.18249e-22	-1.04491	0.126	0.325	4.46058e-18
Havcr2	1.84867e-27	-1.07214	0.066	0.274	2.59109e-23
Gbp2b	1.83904e-25	-1.09042	0.029	0.201	2.5776e-21
Acp5	8.79783e-36	-1.14819	0.11	0.375	1.2331e-31
Cd9	2.62393e-36	-1.16363	0.089	0.351	3.6777e-32
Csf2rb	1.00022e-65	-1.19458	0.299	0.673	1.40191e-61
Thbs1	8.56719e-81	-1.2716	0.236	0.694	1.20078e-76
Il7r	4.35205e-49	-1.27948	0.144	0.479	6.09983e-45
Rgs1	6.26378e-71	-1.29258	0.264	0.671	8.77931e-67
Mmp12	6.86827e-22	-1.3104	0.016	0.155	9.62657e-18
Cytip	3.6187e-56	-1.32086	0.14	0.498	5.07197e-52
Clec7a	3.68123e-72	-1.33336	0.249	0.661	5.15962e-68
Eprs	7.08812e-48	-1.35104	0.184	0.509	9.93471e-44
Mmp13	3.52887e-56	-1.50626	0.071	0.419	4.94606e-52
Dnase1l3	1.29859e-56	-1.55446	0.06	0.4	1.82011e-52
Tspan13	2.40344e-68	-1.55842	0.113	0.508	3.36867e-64
Pgf	2.22301e-59	-1.67653	0.056	0.406	3.11577e-55
H2-M2	9.33445e-44	-1.76808	0.03	0.293	1.30832e-39
Il1r2	1.35173e-127	-2.17548	0.114	0.69	1.89458e-123

## Sheet: C6vsC4_C6up_clusterProfiler
Supplementary Table 3-2
C6 vs C4 (Genes Positively Differentailly Expressed only in C6 were counted > 0.6): GO Terms
ID	Description	GeneRatio	BgRatio	pvalue	p.adjust	qvalue	geneID	Count
GO:0070372	regulation of ERK1 and ERK2 cascade	16/88	330/23239	1.09351e-13	2.80922e-10	1.75306e-10	Ccl7/Ccl2/Ccl8/Gas6/Cd36/Atf3/Igf1/Ccl4/Icam1/Ccl6/Pdgfa/Ccl9/Cflar/Nrp1/Tlr2/Klf4	16
GO:0048245	eosinophil chemotaxis	6/88	20/23239	9.20911e-11	5.91455e-08	3.69091e-08	Ccl7/Ccl2/Ccl8/Ccl4/Ccl6/Ccl9	6
GO:0072677	eosinophil migration	6/88	24/23239	3.1594e-10	1.35149e-07	8.43386e-08	Ccl7/Ccl2/Ccl8/Ccl4/Ccl6/Ccl9	6
GO:0071347	cellular response to interleukin-1	8/88	74/23239	3.75527e-10	1.35149e-07	8.43386e-08	Ccl7/Ccl2/Ccl8/Ccl4/Ccl6/Egr1/Ccl9/Cebpb	8
GO:0071346	cellular response to interferon-gamma	9/88	112/23239	4.20862e-10	1.35149e-07	8.43386e-08	Ccl7/Ccl2/Ccl8/Mrc1/Ccl4/Ccl6/Ccl9/Vim/Tlr2	9
GO:0043618	regulation of transcription from RNA polymerase II promoter in response to stress	7/88	51/23239	8.85531e-10	2.5277e-07	1.57739e-07	Cd36/Atf3/Hmox1/Bag3/Egr1/Dnajb1/Cebpb	7
GO:0097191	extrinsic apoptotic signaling pathway	11/88	228/23239	1.05047e-09	2.60776e-07	1.62735e-07	Pf4/Atf3/Igf1/Hmox1/Icam1/Bag3/P2rx7/Cflar/Nrp1/Rock2/Lmna	11
GO:0070555	response to interleukin-1	8/88	89/23239	1.68064e-09	3.20573e-07	2.0005e-07	Ccl7/Ccl2/Ccl8/Ccl4/Ccl6/Egr1/Ccl9/Cebpb	8
GO:0070098	chemokine-mediated signaling pathway	7/88	62/23239	3.63735e-09	5.49668e-07	3.43015e-07	Ccl7/Ccl2/Ccl8/Pf4/Ccl4/Ccl6/Ccl9	7
GO:0009408	response to heat	8/88	105/23239	6.31735e-09	9.01627e-07	5.62651e-07	Ccl2/Hspa1a/Hspa1b/Igf1/Pmp22/Hmox1/Bag3/Dnaja1	8
GO:0009636	response to toxic substance	11/88	334/23239	5.479e-08	6.39798e-06	3.99259e-06	Ccl7/Cd36/Igf1/Ccl4/Hmox1/Mt2/Eps8/Egr1/Nupr1/Hsph1/Kdm6b	11
GO:0042060	wound healing	11/88	345/23239	7.60695e-08	8.1426e-06	5.08131e-06	Ccl2/F13a1/Gas6/Pf4/Cd36/Hbegf/Igf1/Hmox1/Pdgfa/Plec/Cflar	11
GO:0032060	bleb assembly	4/88	13/23239	1.33706e-07	1.18445e-05	7.39144e-06	Pmp22/P2rx7/Emp3/Emp1	4
GO:1901342	regulation of vasculature development	10/88	332/23239	5.20895e-07	3.18614e-05	1.98828e-05	Ccl2/Pf4/Cd36/Stab1/Hmox1/Egr1/Cflar/Nrp1/Klf4/Rock2	10
GO:1904036	negative regulation of epithelial cell apoptotic process	5/88	47/23239	9.39247e-07	5.48392e-05	3.42218e-05	Gas6/Igf1/Hmox1/Icam1/Cflar	5
GO:0002237	response to molecule of bacterial origin	10/88	373/23239	1.49415e-06	8.52996e-05	5.32303e-05	Ccl2/Pf4/Cd36/Mrc1/Jund/P2rx7/Vim/Tlr2/Nfkbia/Cebpb	10
GO:0043547	positive regulation of GTPase activity	8/88	215/23239	1.60528e-06	8.96511e-05	5.59459e-05	Ccl7/Ccl2/Ccl8/S100a10/Ccl4/Icam1/Ccl6/Ccl9	8
GO:0043087	regulation of GTPase activity	9/88	293/23239	1.70262e-06	9.30647e-05	5.8076e-05	Ccl7/Ccl2/Ccl8/S100a10/Ccl4/Icam1/Ccl6/Ccl9/Iqgap2	9
GO:1903426	regulation of reactive oxygen species biosynthetic process	6/88	96/23239	1.75013e-06	9.36686e-05	5.84529e-05	Cd36/Igf1/Icam1/Cflar/Tlr2/Klf4	6
GO:0045778	positive regulation of ossification	6/88	98/23239	1.97522e-06	0.000103558	6.46241e-05	Igf1/Jund/P2rx7/Ifi204/Cebpb/Lmna	6
GO:0044419	interspecies interaction between organisms	10/88	411/23239	3.54797e-06	0.000175283	0.000109384	Ccl2/Gas6/Pf4/Cd36/Ccl4/Icam1/Lgals1/Vcam1/Tlr2/Rock2	10
GO:0061082	myeloid leukocyte cytokine production	4/88	28/23239	3.66629e-06	0.000177711	0.000110899	Gas6/Cd36/Hmox1/Tlr2	4
GO:0051085	chaperone cofactor-dependent protein refolding	4/88	29/23239	4.24062e-06	0.000197289	0.000123116	Hspa1a/Hspa1b/Dnajb1/Hsph1	4
GO:1903409	reactive oxygen species biosynthetic process	6/88	112/23239	4.30336e-06	0.000197289	0.000123116	Cd36/Igf1/Icam1/Cflar/Tlr2/Klf4	6
GO:1903828	negative regulation of cellular protein localization	6/88	113/23239	4.53096e-06	0.000197289	0.000123116	Gas6/Cd36/Bag3/Hsph1/Rock2/Dnaja1	6
GO:0001819	positive regulation of cytokine production	10/88	425/23239	4.76837e-06	0.00020233	0.000126262	Ccl2/Pf4/Cd36/Ccl4/Egr1/P2rx7/Tlr2/Il17ra/Cebpb/Rock2	10
GO:0010951	negative regulation of endopeptidase activity	7/88	176/23239	4.80425e-06	0.00020233	0.000126262	Hspa1b/Gas6/Igf1/Serpinb6a/Cflar/Timp2/Klf4	7
GO:0110053	regulation of actin filament organization	8/88	254/23239	5.51684e-06	0.000224965	0.000140387	S100a10/Icam1/Eps8/Nrp1/Tlr2/Iqgap2/Lima1/Rock2	8
GO:0045669	positive regulation of osteoblast differentiation	5/88	69/23239	6.4457e-06	0.000258734	0.00016146	Igf1/Jund/Ifi204/Cebpb/Lmna	5
GO:0035690	cellular response to drug	9/88	360/23239	9.0532e-06	0.00032783	0.000204579	Ccl7/Gas6/Ccl4/Hmox1/Egr1/Cflar/Vim/Hsph1/Kdm6b	9
GO:0006809	nitric oxide biosynthetic process	5/88	74/23239	9.10271e-06	0.00032783	0.000204579	Cd36/Igf1/Icam1/Tlr2/Klf4	5
GO:1903037	regulation of leukocyte cell-cell adhesion	8/88	277/23239	1.03827e-05	0.000365386	0.000228015	Ccl2/Igf1/Icam1/Lgals1/Vcam1/Hsph1/Cebpb/Klf4	8
GO:0042110	T cell activation	10/88	480/23239	1.37679e-05	0.000453457	0.000282975	Ccl2/Wwp1/Igf1/Icam1/Egr1/Lgals1/P2rx7/Vcam1/Hsph1/Cebpb	10
GO:2001057	reactive nitrogen species metabolic process	5/88	82/23239	1.50563e-05	0.000488148	0.000304624	Cd36/Igf1/Icam1/Tlr2/Klf4	5
GO:0032103	positive regulation of response to external stimulus	8/88	292/23239	1.52012e-05	0.000488148	0.000304624	Ccl2/Gas6/Ccl4/Alox5ap/Nrp1/Tlr2/Nfkbia/Il17ra	8
GO:0010634	positive regulation of epithelial cell migration	6/88	141/23239	1.61477e-05	0.000512142	0.000319597	Hbegf/Igf1/Hmox1/Map2k3/Nrp1/Rock2	6
GO:0032612	interleukin-1 production	5/88	86/23239	1.89905e-05	0.000573961	0.000358174	Gas6/Cd36/Egr1/P2rx7/Tlr2	5
GO:0007159	leukocyte cell-cell adhesion	8/88	310/23239	2.33467e-05	0.000624767	0.000389879	Ccl2/Igf1/Icam1/Lgals1/Vcam1/Hsph1/Cebpb/Klf4	8
GO:0071216	cellular response to biotic stimulus	8/88	310/23239	2.33467e-05	0.000624767	0.000389879	Ccl2/Pf4/Cd36/Mrc1/Vim/Tlr2/Nfkbia/Cebpb	8
GO:0051896	regulation of protein kinase B signaling	6/88	152/23239	2.471e-05	0.000641211	0.000400141	Gdf15/Gas6/Hbegf/Igf1/Pdgfa/Klf4	6
GO:0034349	glial cell apoptotic process	3/88	16/23239	2.83527e-05	0.000720455	0.000449593	Gas6/Igf1/Pmp22	3
GO:0097237	cellular response to toxic substance	6/88	156/23239	2.86051e-05	0.000720455	0.000449593	Ccl7/Cd36/Hmox1/Egr1/Hsph1/Kdm6b	6
GO:0051222	positive regulation of protein transport	9/88	423/23239	3.23367e-05	0.000783708	0.000489065	Ccl2/Gas6/Cd36/Igf1/Bag3/P2rx7/Tlr2/Il17ra/Glul	9
GO:0052548	regulation of endopeptidase activity	8/88	329/23239	3.56395e-05	0.000841558	0.000525166	Hspa1b/Gas6/Igf1/Serpinb6a/Cflar/Timp2/Klf4/Rock2	8
GO:0050701	interleukin-1 secretion	4/88	49/23239	3.57064e-05	0.000841558	0.000525166	Gas6/Cd36/P2rx7/Tlr2	4
GO:0032956	regulation of actin cytoskeleton organization	8/88	332/23239	3.80031e-05	0.000871696	0.000543973	S100a10/Icam1/Eps8/Nrp1/Tlr2/Iqgap2/Lima1/Rock2	8
GO:0042035	regulation of cytokine biosynthetic process	5/88	101/23239	4.13113e-05	0.000930954	0.000580952	Egr1/Map2k3/Tlr2/Cebpb/Klf4	5
GO:0042136	neurotransmitter biosynthetic process	5/88	102/23239	4.33121e-05	0.000967554	0.000603792	Cd36/Igf1/Icam1/Tlr2/Klf4	5
GO:0006606	protein import into nucleus	6/88	169/23239	4.47996e-05	0.000983678	0.000613854	Gas6/Cd36/Igf1/Bag3/Nfkbia/Lmna	6
GO:0006986	response to unfolded protein	5/88	103/23239	4.5387e-05	0.000988129	0.000616632	Hspa1a/Hspa1b/Atf3/Pmp22/Hsph1	5
GO:1902903	regulation of supramolecular fiber organization	8/88	343/23239	4.78226e-05	0.0010238	0.000638893	S100a10/Icam1/Eps8/Nrp1/Tlr2/Iqgap2/Lima1/Rock2	8
GO:0009612	response to mechanical stimulus	6/88	173/23239	5.10392e-05	0.00106601	0.000665235	Cd36/Igf1/Bag3/Jund/P2rx7/Nfkbia	6
GO:0051170	import into nucleus	6/88	173/23239	5.10392e-05	0.00106601	0.000665235	Gas6/Cd36/Igf1/Bag3/Nfkbia/Lmna	6
GO:0009749	response to glucose	6/88	176/23239	5.61605e-05	0.00115421	0.000720273	Gas6/Igf1/Icam1/Egr1/Vcam1/Glul	6
GO:1901652	response to peptide	8/88	353/23239	5.8506e-05	0.00118348	0.000738539	Gdf15/Cd36/Igf1/Egr1/Vim/Nfkbia/Rock2/Myo5a	8
GO:0010743	regulation of macrophage derived foam cell differentiation	3/88	21/23239	6.64211e-05	0.0012927	0.000806694	Pf4/Cd36/Nfkbia	3
GO:0042089	cytokine biosynthetic process	5/88	113/23239	7.06475e-05	0.0013444	0.000838957	Egr1/Map2k3/Tlr2/Cebpb/Klf4	5
GO:0043500	muscle adaptation	5/88	113/23239	7.06475e-05	0.0013444	0.000838957	Igf1/Cflar/Klf4/Rock2/Lmna	5
GO:0010035	response to inorganic substance	9/88	478/23239	8.28801e-05	0.00154022	0.000961159	Cd36/Hmox1/Mt2/Alox5ap/Jund/P2rx7/Cflar/Hsph1/Kdm6b	9
GO:0002526	acute inflammatory response	5/88	118/23239	8.67661e-05	0.00159216	0.00099357	Cd163/Cfh/Icam1/Alox5ap/Nupr1	5
GO:0014902	myotube differentiation	5/88	120/23239	9.3951e-05	0.00163643	0.0010212	Gdf15/Ccl8/Igf1/Pmp22/Cflar	5
GO:0032970	regulation of actin filament-based process	8/88	378/23239	9.41918e-05	0.00163643	0.0010212	S100a10/Icam1/Eps8/Nrp1/Tlr2/Iqgap2/Lima1/Rock2	8
GO:0072594	establishment of protein localization to organelle	8/88	378/23239	9.41918e-05	0.00163643	0.0010212	Gas6/Cd36/Igf1/Bag3/Nfkbia/Hsph1/Dnaja1/Lmna	8
GO:0090132	epithelium migration	7/88	280/23239	9.44529e-05	0.00163643	0.0010212	Hbegf/Igf1/Hmox1/Map2k3/Nrp1/Klf4/Rock2	7
GO:0050679	positive regulation of epithelial cell proliferation	6/88	195/23239	9.89407e-05	0.0016613	0.00103672	Ccl2/Igf1/Hmox1/Cflar/Ccnd2/Glul	6
GO:1901739	regulation of myoblast fusion	3/88	24/23239	0.000100253	0.0016724	0.00104364	Gdf15/Ccl8/Cflar	3
GO:0051346	negative regulation of hydrolase activity	8/88	393/23239	0.000123176	0.00197775	0.00123419	Hspa1b/Gas6/Igf1/Serpinb6a/Cflar/Timp2/Klf4/Rock2	8
GO:0061437	renal system vasculature development	3/88	26/23239	0.00012808	0.00201863	0.0012597	Egr1/Cflar/Nrp1	3
GO:0061440	kidney vasculature development	3/88	26/23239	0.00012808	0.00201863	0.0012597	Egr1/Cflar/Nrp1	3
GO:0007015	actin filament organization	8/88	396/23239	0.000129777	0.00202296	0.00126241	S100a10/Icam1/Eps8/Nrp1/Tlr2/Iqgap2/Lima1/Rock2	8
GO:0032387	negative regulation of intracellular transport	4/88	69/23239	0.000137529	0.00212838	0.00132819	Gas6/Cd36/Hmox1/Bag3	4
GO:0031099	regeneration	5/88	133/23239	0.000152459	0.00230392	0.00143774	Igf1/Hmox1/Cflar/Cebpb/Klf4	5
GO:0034620	cellular response to unfolded protein	4/88	72/23239	0.000162257	0.00240946	0.0015036	Hspa1a/Hspa1b/Atf3/Pmp22	4
GO:0050673	epithelial cell proliferation	8/88	412/23239	0.000170122	0.00251174	0.00156742	Ccl2/Igf1/Igfbp4/Hmox1/Cflar/Ccnd2/Cebpb/Glul	8
GO:0002687	positive regulation of leukocyte migration	5/88	138/23239	0.000181163	0.00262942	0.00164086	Ccl2/Gas6/Ccl4/Icam1/Tlr2	5
GO:0022612	gland morphogenesis	5/88	146/23239	0.00023546	0.00325213	0.00202946	Igf1/Pdgfa/Cflar/Nrp1/Cebpb	5
GO:0033002	muscle cell proliferation	6/88	231/23239	0.000248351	0.00339369	0.0021178	Hbegf/Igf1/Hmox1/Egr1/Cflar/Klf4	6
GO:0014706	striated muscle tissue development	8/88	439/23239	0.000261375	0.00351556	0.00219385	Atf3/Igf1/Pmp22/Egr1/Nupr1/Cflar/Kdm6b/Lmna	8
GO:0007596	blood coagulation	5/88	157/23239	0.00032934	0.00436121	0.00272157	F13a1/Gas6/Pf4/Cd36/Pdgfa	5
GO:0043277	apoptotic cell clearance	3/88	36/23239	0.000342234	0.00448571	0.00279926	Ccl2/Gas6/Cd36	3
GO:0007599	hemostasis	5/88	159/23239	0.000349075	0.00455215	0.00284072	F13a1/Gas6/Pf4/Cd36/Pdgfa	5
GO:0050764	regulation of phagocytosis	4/88	89/23239	0.000366704	0.00473398	0.00295419	Ccl2/Gas6/Cd36/Tlr2	4
GO:0048660	regulation of smooth muscle cell proliferation	5/88	162/23239	0.00038034	0.00483709	0.00301854	Hbegf/Igf1/Hmox1/Egr1/Klf4	5
GO:1903034	regulation of response to wounding	5/88	163/23239	0.000391217	0.00492665	0.00307443	Ccl2/Cd36/Hbegf/Pdgfa/Klf4	5
GO:0060251	regulation of glial cell proliferation	3/88	38/23239	0.000402149	0.00496693	0.00309956	Igf1/Pmp22/Vim	3
GO:0043502	regulation of muscle adaptation	4/88	95/23239	0.000469958	0.00564169	0.00352064	Igf1/Klf4/Rock2/Lmna	4
GO:0051924	regulation of calcium ion transport	6/88	261/23239	0.000475717	0.00568427	0.00354721	Ahnak/Igf1/Ccl4/Icam1/P2rx7/Myo5a	6
GO:1901653	cellular response to peptide	6/88	266/23239	0.00052571	0.00616689	0.00384838	Gdf15/Cd36/Igf1/Vim/Rock2/Myo5a	6
GO:0050704	regulation of interleukin-1 secretion	3/88	42/23239	0.00054131	0.00632103	0.00394457	Gas6/P2rx7/Tlr2	3
GO:0016032	viral process	6/88	272/23239	0.000591002	0.00683911	0.00426788	Gas6/Ccl4/Icam1/Lgals1/Vcam1/Rock2	6
GO:0021612	facial nerve structural organization	2/88	10/23239	0.000625495	0.00696105	0.00434397	Nrp2/Nrp1	2
GO:0021800	cerebral cortex tangential migration	2/88	10/23239	0.000625495	0.00696105	0.00434397	Nrp2/Nrp1	2
GO:0050870	positive regulation of T cell activation	5/88	183/23239	0.000662274	0.0072858	0.00454663	Ccl2/Igf1/Lgals1/Vcam1/Hsph1	5
GO:0034504	protein localization to nucleus	6/88	282/23239	0.000713652	0.00768294	0.00479446	Gas6/Cd36/Igf1/Bag3/Nfkbia/Lmna	6
GO:0014009	glial cell proliferation	3/88	47/23239	0.000754211	0.00768294	0.00479446	Igf1/Pmp22/Vim	3
GO:0032535	regulation of cellular component size	7/88	395/23239	0.000757039	0.00768294	0.00479446	Icam1/Eps8/P2rx7/Nrp1/Tlr2/Iqgap2/Lima1	7
GO:0006957	complement activation, alternative pathway	2/88	11/23239	0.000762611	0.00768294	0.00479446	Cfh/Cfp	2
GO:0042268	regulation of cytolysis	2/88	11/23239	0.000762611	0.00768294	0.00479446	Pf4/Cfh	2
GO:1902946	protein localization to early endosome	2/88	11/23239	0.000762611	0.00768294	0.00479446	Nrp1/Rock2	2
GO:0048144	fibroblast proliferation	4/88	109/23239	0.000788897	0.0079167	0.00494034	Gas6/Igf1/Nupr1/Pdgfa	4
GO:0009896	positive regulation of catabolic process	7/88	401/23239	0.000826782	0.00820078	0.00511761	Hspa1a/Hspa1b/Wwp1/Igf1/Hmox1/P2rx7/Tlr2	7
GO:0000302	response to reactive oxygen species	5/88	194/23239	0.000861109	0.00841136	0.00524902	Cd36/Hmox1/Cflar/Hsph1/Kdm6b	5
GO:0007519	skeletal muscle tissue development	5/88	196/23239	0.000901569	0.00852319	0.00531881	Atf3/Pmp22/Egr1/Nupr1/Cflar	5
GO:0035924	cellular response to vascular endothelial growth factor stimulus	3/88	50/23239	0.000904226	0.00852319	0.00531881	Nrp2/Map2k3/Nrp1	3
GO:0010823	negative regulation of mitochondrion organization	3/88	51/23239	0.000958123	0.00879078	0.00548579	Igf1/Bag3/Lmna	3
GO:0034329	cell junction assembly	5/88	200/23239	0.000986721	0.00895719	0.00558964	S100a10/Pmp22/Plec/Nrp1/Rock2	5
GO:0010935	regulation of macrophage cytokine production	2/88	13/23239	0.00107621	0.00940398	0.00586846	Cd36/Tlr2	2
GO:0030299	intestinal cholesterol absorption	2/88	13/23239	0.00107621	0.00940398	0.00586846	Cd36/Lima1	2
GO:1902285	semaphorin-plexin signaling pathway involved in neuron projection guidance	2/88	13/23239	0.00107621	0.00940398	0.00586846	Nrp2/Nrp1	2

## Sheet: C6vsC4_C4up_clusterProfiler
Supplementary Table 3-3
C6 vs C4 (Genes Positively Differentailly Expressed only in C4 were counted > 0.6): GO Terms
ID	Description	GeneRatio	BgRatio	pvalue	p.adjust	qvalue	geneID	Count
GO:0046942	carboxylic acid transport	10/74	295/23239	3.27417e-08	3.77221e-05	2.24155e-05	Slc7a11/Apoe/Psap/Rgs2/Slco3a1/Cyp4f18/Stra6l/Il1b/Thbs1/Eprs	10
GO:0015849	organic acid transport	10/74	296/23239	3.38012e-08	3.77221e-05	2.24155e-05	Slc7a11/Apoe/Psap/Rgs2/Slco3a1/Cyp4f18/Stra6l/Il1b/Thbs1/Eprs	10
GO:0031341	regulation of cell killing	7/74	123/23239	1.31408e-07	9.09275e-05	5.40316e-05	Ccr5/Cadm1/Klrb1b/Havcr2/Il7r/Dnase1l3/H2-M2	7
GO:0010876	lipid localization	10/74	361/23239	2.148e-07	9.09275e-05	5.40316e-05	Apoe/Psap/Slco3a1/Dgat1/Cyp4f18/Stra6l/Gm2a/Il1b/Thbs1/Eprs	10
GO:0002687	positive regulation of leukocyte migration	7/74	138/23239	2.88618e-07	9.09275e-05	5.40316e-05	Mmp14/Cd74/Vegfa/Pla2g7/Il1b/Thbs1/Pgf	7
GO:0002690	positive regulation of leukocyte chemotaxis	6/74	85/23239	3.03929e-07	9.09275e-05	5.40316e-05	Cd74/Vegfa/Pla2g7/Il1b/Thbs1/Pgf	6
GO:0032612	interleukin-1 production	6/74	86/23239	3.25905e-07	9.09275e-05	5.40316e-05	Ccr5/Mefv/Il1b/Havcr2/Acp5/Il1r2	6
GO:0032103	positive regulation of response to external stimulus	9/74	292/23239	3.73337e-07	9.25877e-05	5.50182e-05	Ptgs2/Cd74/Vegfa/Ccr5/Pla2g7/Il1b/Havcr2/Thbs1/Pgf	9
GO:0002697	regulation of immune effector process	10/74	405/23239	6.15561e-07	0.000114494	6.80356e-05	Cd74/Malt1/Cadm1/Il1b/Klrb1b/Havcr2/Il7r/Mmp12/Dnase1l3/H2-M2	10
GO:0001906	cell killing	7/74	171/23239	1.22766e-06	0.000175106	0.000104053	Ccr5/Cadm1/Klrb1b/Havcr2/Il7r/Dnase1l3/H2-M2	7
GO:0050867	positive regulation of cell activation	10/74	456/23239	1.79438e-06	0.000210793	0.000125259	Mmp14/Cd81/Cd74/H2-Ab1/Malt1/Dgat1/Il1b/Havcr2/Thbs1/Il7r	10
GO:0007162	negative regulation of cell adhesion	8/74	276/23239	2.73671e-06	0.000277652	0.000164988	Mmp14/Cd74/H2-Ab1/Vegfa/Havcr2/Cd9/Thbs1/Mmp12	8
GO:0097529	myeloid leukocyte migration	7/74	198/23239	3.25541e-06	0.000302293	0.000179631	Mmp14/Cd74/Vegfa/Pla2g7/Il1b/Thbs1/Pgf	7
GO:0031348	negative regulation of defense response	7/74	201/23239	3.5953e-06	0.000302293	0.000179631	Apoe/Mefv/Klrb1b/Havcr2/Acp5/Mmp12/Il1r2	7
GO:0031620	regulation of fever generation	3/74	10/23239	3.66016e-06	0.000302293	0.000179631	Ptgs2/Ccr5/Il1b	3
GO:0002819	regulation of adaptive immune response	7/74	202/23239	3.71497e-06	0.000302293	0.000179631	Cd74/H2-Ab1/Malt1/Il1b/Havcr2/Il7r/H2-M2	7
GO:0032652	regulation of interleukin-1 production	5/74	74/23239	3.87472e-06	0.000302293	0.000179631	Ccr5/Mefv/Havcr2/Acp5/Il1r2	5
GO:0002443	leukocyte mediated immunity	10/74	498/23239	3.92765e-06	0.000302293	0.000179631	Cd74/H2-Ab1/Malt1/Cadm1/Il1b/Klrb1b/Havcr2/Il7r/Dnase1l3/H2-M2	10
GO:0050921	positive regulation of chemotaxis	6/74	136/23239	4.80552e-06	0.00035215	0.000209257	Cd74/Vegfa/Pla2g7/Il1b/Thbs1/Pgf	6
GO:0050727	regulation of inflammatory response	8/74	318/23239	7.74659e-06	0.000494011	0.000293555	Ptgs2/Apoe/Ccr5/Mefv/Il1b/Acp5/Dnase1l3/Il1r2	8
GO:0001660	fever generation	3/74	13/23239	8.66359e-06	0.000495824	0.000294632	Ptgs2/Ccr5/Il1b	3
GO:0031652	positive regulation of heat generation	3/74	13/23239	8.66359e-06	0.000495824	0.000294632	Ptgs2/Ccr5/Il1b	3
GO:0001558	regulation of cell growth	9/74	432/23239	9.26252e-06	0.000504243	0.000299635	Mmp14/Cd81/Apoe/Rgs2/Vegfa/Ccr5/Sgk1/Eif2b2/Csf2rb	9
GO:0042088	T-helper 1 type immune response	4/74	47/23239	1.52299e-05	0.00077257	0.000459083	H2-Ab1/Vegfa/Il1b/Havcr2	4
GO:0002577	regulation of antigen processing and presentation	3/74	17/23239	2.04108e-05	0.00101238	0.000601582	Cd74/H2-Ab1/Thbs1	3
GO:0045621	positive regulation of lymphocyte differentiation	5/74	107/23239	2.35691e-05	0.00114361	0.000679567	Mmp14/Cd74/Malt1/Il1b/Il7r	5
GO:0002504	antigen processing and presentation of peptide or polysaccharide antigen via MHC class II	3/74	20/23239	3.39839e-05	0.00143956	0.000855429	Cd74/H2-Ab1/Thbs1	3
GO:0050707	regulation of cytokine secretion	6/74	195/23239	3.72703e-05	0.00148549	0.000882718	Ccr5/Cadm1/Il1b/Havcr2/Mmp12/Il1r2	6
GO:0043405	regulation of MAP kinase activity	7/74	293/23239	4.12203e-05	0.0016141	0.000959143	Cd81/Cd74/Apoe/Rgs2/Vegfa/Il1b/Thbs1	7
GO:0046651	lymphocyte proliferation	7/74	302/23239	4.99077e-05	0.00179668	0.00106764	Cd81/Cd74/H2-Ab1/Malt1/Il1b/Havcr2/Il7r	7
GO:0032943	mononuclear cell proliferation	7/74	304/23239	5.20289e-05	0.0018286	0.0010866	Cd81/Cd74/H2-Ab1/Malt1/Il1b/Havcr2/Il7r	7
GO:0055094	response to lipoprotein particle	3/74	23/23239	5.24329e-05	0.0018286	0.0010866	Cd81/Apoe/Cd9	3
GO:0051222	positive regulation of protein transport	8/74	423/23239	5.95082e-05	0.00198242	0.00117801	Ptgs2/Ccr5/Emd/Cadm1/Il1b/Havcr2/Mmp12/Mmp13	8
GO:0019915	lipid storage	4/74	68/23239	6.6113e-05	0.00209554	0.00124523	Apoe/Dgat1/Gm2a/Il1b	4
GO:0071402	cellular response to lipoprotein particle stimulus	3/74	25/23239	6.77837e-05	0.00209554	0.00124523	Cd81/Apoe/Cd9	3
GO:0032102	negative regulation of response to external stimulus	7/74	319/23239	7.04147e-05	0.00209554	0.00124523	Apoe/Mefv/Havcr2/Acp5/Cd9/Thbs1/Il1r2	7
GO:0007263	nitric oxide mediated signal transduction	3/74	26/23239	7.64499e-05	0.0021911	0.00130201	Apoe/Vegfa/Thbs1	3
GO:2000178	negative regulation of neural precursor cell proliferation	3/74	26/23239	7.64499e-05	0.0021911	0.00130201	Spint1/Ccr5/Il1b	3
GO:0050663	cytokine secretion	6/74	222/23239	7.65708e-05	0.0021911	0.00130201	Ccr5/Cadm1/Il1b/Havcr2/Mmp12/Il1r2	6
GO:1905952	regulation of lipid localization	5/74	142/23239	9.11221e-05	0.00245042	0.0014561	Apoe/Dgat1/Cyp4f18/Il1b/Thbs1	5
GO:0031349	positive regulation of defense response	7/74	336/23239	9.73532e-05	0.00258681	0.00153716	Ptgs2/Cd74/Ccr5/Cadm1/Il1b/Havcr2/Mmp12	7
GO:0045834	positive regulation of lipid metabolic process	5/74	151/23239	0.000121701	0.00305209	0.00181364	Cd81/Ptgs2/Apoe/Dgat1/Il1b	5
GO:0006775	fat-soluble vitamin metabolic process	3/74	32/23239	0.000143855	0.0034912	0.00207457	Dgat1/Cyp4f18/Il1b	3
GO:0071827	plasma lipoprotein particle organization	3/74	33/23239	0.000157879	0.0037891	0.00225159	Apoe/Dgat1/Pla2g7	3
GO:0002791	regulation of peptide secretion	8/74	498/23239	0.000183483	0.00419571	0.0024932	Cd74/Ccr5/Cadm1/Il1b/Havcr2/Mmp12/Mmp13/Il1r2	8
GO:0043535	regulation of blood vessel endothelial cell migration	4/74	90/23239	0.000196762	0.00439172	0.00260968	Ptgs2/Apoe/Vegfa/Thbs1	4
GO:0071825	protein-lipid complex subunit organization	3/74	37/23239	0.000222793	0.00482789	0.00286887	Apoe/Dgat1/Pla2g7	3
GO:0006687	glycosphingolipid metabolic process	3/74	39/23239	0.000260852	0.00538185	0.00319804	St8sia4/Gm2a/Crem	3
GO:0090049	regulation of cell migration involved in sprouting angiogenesis	3/74	39/23239	0.000260852	0.00538185	0.00319804	Ptgs2/Vegfa/Thbs1	3
GO:0032535	regulation of cellular component size	7/74	395/23239	0.000262823	0.00538185	0.00319804	Specc1l/Apoe/Vegfa/Ccr5/Eif2b2/Jmy/Il7r	7
GO:0007611	learning or memory	6/74	282/23239	0.000280949	0.00563697	0.00334964	Ptgs2/Slc7a11/Apoe/Sgk1/Gm2a/Il1b	6
GO:0006953	acute-phase response	3/74	41/23239	0.000302878	0.00593004	0.00352379	Ptgs2/Ccr5/Il1b	3
GO:1905039	carboxylic acid transmembrane transport	4/74	103/23239	0.00033001	0.00634984	0.00377325	Slc7a11/Rgs2/Stra6l/Thbs1	4
GO:0016042	lipid catabolic process	6/74	293/23239	0.000344574	0.00657341	0.0039061	Apoe/Plbd1/Cyp4f18/Pla2g7/Gm2a/Il1b	6
GO:0003018	vascular process in circulatory system	5/74	192/23239	0.000370958	0.00678179	0.00402993	Ptgs2/Ece1/Apoe/Rgs2/Vegfa	5
GO:0050866	negative regulation of cell activation	5/74	192/23239	0.000370958	0.00678179	0.00402993	Cd74/H2-Ab1/Apoe/Havcr2/Cd9	5
GO:0030516	regulation of axon extension	4/74	108/23239	0.000395245	0.00711441	0.00422758	Apoe/Vegfa/Ccr5/Eif2b2	4
GO:0043112	receptor metabolic process	5/74	196/23239	0.000407657	0.00719372	0.00427471	Cd81/Ece1/Apoe/Vegfa/Cd9	5
GO:2000106	regulation of leukocyte apoptotic process	4/74	109/23239	0.00040932	0.00719372	0.00427471	Cd74/Slc7a11/Ccr5/Il7r	4
GO:0045927	positive regulation of growth	6/74	305/23239	0.00042633	0.00738815	0.00439024	Mmp14/Cd81/Apoe/Vegfa/Sgk1/Eif2b2	6
GO:0097113	AMPA glutamate receptor clustering	2/74	10/23239	0.000442764	0.00754389	0.00448279	Slc7a11/Apoe	2
GO:0007159	leukocyte cell-cell adhesion	6/74	310/23239	0.000464563	0.00785533	0.00466785	Cd74/H2-Ab1/Malt1/Il1b/Havcr2/Il7r	6
GO:0002720	positive regulation of cytokine production involved in immune response	3/74	48/23239	0.000483634	0.00791258	0.00470187	Cd74/Malt1/Il1b	3
GO:0030195	negative regulation of blood coagulation	3/74	48/23239	0.000483634	0.00791258	0.00470187	Apoe/Cd9/Thbs1	3
GO:0050890	cognition	6/74	315/23239	0.000505422	0.00802273	0.00476732	Ptgs2/Slc7a11/Apoe/Sgk1/Gm2a/Il1b	6
GO:1900047	negative regulation of hemostasis	3/74	49/23239	0.000514001	0.00802273	0.00476732	Apoe/Cd9/Thbs1	3
GO:0060349	bone morphogenesis	4/74	116/23239	0.000518061	0.00802995	0.00477162	Mmp14/Acp5/Thbs1/Mmp13	4
GO:0050819	negative regulation of coagulation	3/74	50/23239	0.000545563	0.00828365	0.00492237	Apoe/Cd9/Thbs1	3
GO:0051607	defense response to virus	5/74	217/23239	0.000647242	0.00897808	0.00533502	Ifngr1/Il1b/Itgax/Gbp2b/Mmp12	5
GO:0042269	regulation of natural killer cell mediated cytotoxicity	3/74	53/23239	0.000647613	0.00897808	0.00533502	Cadm1/Klrb1b/Havcr2	3
GO:0045824	negative regulation of innate immune response	3/74	53/23239	0.000647613	0.00897808	0.00533502	Klrb1b/Havcr2/Mmp12	3
GO:0050878	regulation of body fluid levels	6/74	337/23239	0.000719599	0.00947901	0.00563269	Slc7a11/Apoe/Vegfa/Cd9/Thbs1/Mmp13	6
